# Supplementary material for: Association between Intimate Partner Violence during Pregnancy and Adverse Pregnancy Outcomes in Vietnam: A Prospective Cohort Study
Source: PLoS One. 2016 Sep 15;11(9):e0162844. doi: 10.1371/journal.pone.0162844 (PMC5025080; doi:10.1371/journal.pone.0162844)
Supplement: S1 File — (XLSX) [file pone.0162844.s001.xlsx]

## Sheet: Sheet1
id	q1	q2	q3	q4	q5	q6	q7	q8	q9	q10	q11	q12	q13	q14	q15	q16	q17
1	2	4	5	2	1	20.0288	0	0	0	0	0	0	38	3300	0	0	0
2	2	5	3	2	1	20.4294	0	0	0	0	0	0	38.2857	3500	0	0	0
3	2	4	1	1	0	17.9688	0	0	0	0	0	0	39.4286	3700	0	0	0
4	2	5	1	3	1	20.6905	0	0	0	0	0	0	39.7143	4000	0	0	0
5	2	3	3	1	0	20.9184	0	0	0	0	0	0	41	3000	0	0	0
6	2	5	6	2	1	20.0778	0	1	0	0	0	0	38	3000	0	0	0
7	3	5	1	2	0	27.9267	0	0	0	0	0	0	39.8571	3000	0	0	0
8	2	5	3	2	0	22.1367	0	0	0	0	0	0	39.7143	3600	1	0	0
9	4	2	4	2	0	24.4444	0	0	0	0	0	0	39.2857	3200	1	0	0
10	2	5	4	3	0	23.4375	0	0	0	0	0	0	39.7143	3200	0	0	0
11	2	4	3	2	0	16.7969	0	0	0	0	0	0	38.7143	3500	0	0	0
12	2	4	6	2	0	19.6283	0	0	0	0	0	0	39	2800	0	0	0
13	2	5	1	3	1	17.1468	0	0	0	0	0	0	39.4286	3200	1	0	0
14	2	5	4	2	0	20.0288	0	0	0	0	0	0	39.4286	3000	0	0	0
15	2	5	8	3	0	20.83	0	0	0	0	0	0	38	3100	0	0	0
16	2	5	1	3	0	22.3133	0	0	0	0	0	0	40.2857	3900	0	0	0
17	2	5	1	3	0	18.662	0	0	0	0	0	0	38	3400	0	0	0
18	2	5	4	3	1	24.7768	0	0	0	0	0	0	40.7143	3200	0	0	0
19	3	4	5	2	0	27.3438	0	0	0	0	0	1	39.1429	3800	0	0	0
20	4	3	4	1	0	19.9792	0	0	0	0	0	0	40	3600	1	1	0
21	2	5	5	1	0	21.2874	0	0	0	0	0	0	37.5714	3000	0	0	0
22	2	5	5	2	0	17.9418	0	0	0	0	0	0	38.7143	3200	0	0	0
23	2	5	8	1	0	19.9219	0	0	0	0	0	0	38.2857	3200	0	0	0
24	2	4	1	2	0	20.9566	0	1	0	0	0	0	39.5714	3600	0	0	0
25	2	4	3	2	0	20.2848	0	0	0	0	1	0	40.5714	3000	0	0	0
26	2	4	6	2	0	21.2084	0	0	0	0	0	0	38.7143	3000	0	0	0
27	4	2	4	1	0	20.3125	0	0	0	1	0	0	39.2857	3400	1	0	0
28	2	4	3	1	1	21.0962	0	0	0	0	1	0	39	3000	1	0	0
29	2	3	4	2	0	23.1111	0	0	0	0	0	0	37.8571	2300	1	0	0
30	2	4	1	2	0	20.0288	0	0	0	0	0	0	39.2857	3700	0	0	0
31	2	3	3	1	0	20.5049	0	0	0	0	0	0	38.1429	2600	0	0	0
32	3	4	3	1	0	20.9644	0	0	1	0	0	0	38.2857	3300	1	1	0
33	2	5	5	1	0	19.2277	0	0	0	0	0	1	40	3300	0	0	0
34	4	2	5	2	0	29.6427	0	0	0	0	0	1	38.2857	3000	0	0	0
35	2	5	6	2	0	18.6709	0	0	0	0	0	0	39.1429	2800	0	0	0
36	3	3	5	1	0	24.974	0	0	0	0	0	0	39.1429	3100	0	0	0
37	1	3	4	1	0	17.1468	0	0	0	0	0	0	34.7143	1900	1	1	1
38	3	3	4	1	0	21.3333	0	0	0	0	1	0	38.2857	3700	0	0	0
39	4	3	4	1	0	23.8054	0	0	1	0	0	1	36	3000	0	0	0
40	2	3	3	1	0	21.3333	0	0	0	0	0	0	39.8571	3000	0	0	0
41	2	4	3	1	0	17.0392	0	0	0	0	0	0	39	3000	0	0	0
42	2	5	1	2	0	21.6413	0	0	0	0	0	0	39.4286	2900	1	0	0
43	2	4	3	2	0	18.8271	0	0	0	0	1	0	41	3000	1	0	1
44	2	4	5	1	0	18.369	0	0	0	0	1	0	39.5714	3200	1	0	0
45	2	4	3	2	0	19.7777	0	0	1	0	1	1	40.5714	3300	1	0	0
46	2	4	3	1	0	18.2563	0	0	0	0	0	0	39.8571	3400	0	0	1
47	2	5	3	1	0	20.5049	0	0	0	0	0	0	39.2857	3700	1	0	0
48	2	4	5	2	0	15.8222	0	0	0	0	0	0	39	2600	0	0	0
49	2	5	3	1	0	17.4044	0	0	0	0	0	0	40	3900	1	0	0
50	3	3	3	1	0	20.8117	0	0	0	0	0	0	38.4286	3200	1	0	1
51	2	5	6	1	0	19.1001	0	0	0	0	0	0	40.2857	3100	1	1	0
52	3	4	3	1	1	20.6612	0	0	0	0	0	0	39.7143	3300	0	0	0
53	2	5	1	2	0	22.0317	0	0	0	0	1	0	40.1429	3700	1	0	0
54	4	5	1	2	0	23.538	0	1	0	0	0	0	41	3500	1	0	0
55	2	5	1	2	0	20.5049	0	0	0	0	0	0	38.1429	3100	0	0	0
56	2	5	4	3	0	18.7305	0	0	0	0	0	0	38.7143	3000	0	0	0
57	2	5	3	3	0	22.4059	0	1	0	0	0	0	39.1429	3500	0	0	0
58	4	2	4	1	0	24.4561	0	0	0	0	1	0	40.2857	3600	0	0	0
59	4	3	3	1	0	23.634	0	0	0	0	0	0	40.4286	4800	1	0	0
60	2	5	3	2	0	20.4444	0	1	0	0	0	0	39.8571	4200	0	0	0
61	3	4	3	2	0	21.6441	0	0	0	0	0	1	39.2857	3700	0	0	0
62	2	5	3	3	0	23.4375	0	0	0	0	1	0	37.2857	3000	0	0	0
63	2	4	3	1	0	18.7653	0	0	0	0	0	0	39	3000	0	0	0
64	2	4	4	2	0	19.2894	0	0	0	0	0	0	38	2800	0	0	0
65	1	4	4	1	0	20.1951	0	1	0	0	0	0	39.1429	2500	0	0	0
66	2	4	6	2	0	19.2277	0	0	0	0	0	0	38.2857	4000	1	1	1
67	2	4	3	2	0	16.1843	0	0	0	0	0	0	40.8571	3200	1	0	0
68	3	5	3	1	0	23.3056	0	1	0	0	0	0	38.2857	3200	1	0	0
69	2	5	1	2	0	21.7784	0	0	0	0	0	0	39.7143	3300	0	0	0
70	2	5	1	3	0	22.6562	0	0	0	0	0	0	38.5714	2800	0	0	0
71	2	3	4	1	0	19.6506	0	0	0	0	0	0	38.1429	3200	0	0	1
72	2	5	1	2	0	20	0	0	0	0	0	0	39.4286	2700	1	0	0
73	4	4	3	2	0	21.6312	0	1	0	0	0	0	39.8571	2800	1	0	0
74	2	5	2	2	0	16.7969	0	0	0	0	0	0	37.7143	3100	0	0	0
75	2	5	3	3	0	21.3599	0	0	0	0	0	0	38.4286	3000	0	0	0
76	3	5	3	1	0	18.4202	0	0	0	0	0	0	39	3800	0	0	0
77	2	5	4	2	0	19.2234	0	0	0	0	0	0	39.2857	3200	0	0	0
78	1	4	2	2	0	19.3962	0	0	0	0	0	0	39.2857	2800	1	0	1
79	4	5	1	1	0	21.6441	0	1	0	0	0	0	37.7143	2300	0	0	0
80	3	5	1	3	0	17.7459	0	0	0	0	0	0	40	3800	1	0	0
81	2	4	4	1	0	22.2137	0	0	0	0	0	0	42.2857	3200	1	0	0
82	3	5	1	2	0	21.9671	0	0	1	0	0	1	39.2857	3400	0	0	0
83	2	5	1	2	0	20.1951	0	1	0	0	0	0	40.7143	3900	0	0	0
84	2	4	3	2	0	17.7459	1	0	0	0	0	0	39.1429	2800	1	0	0
85	2	4	3	1	1	17.7778	0	0	0	0	0	0	36.1429	2500	0	0	0
86	2	5	8	2	0	21.6413	0	0	0	0	0	0	41	2900	0	0	1
87	3	3	5	2	1	22.3478	0	0	0	1	0	0	39	3100	0	0	0
88	2	5	3	2	0	17.0088	0	0	0	0	0	0	39.2857	3000	0	0	0
89	2	3	3	1	0	20.9275	0	0	0	0	0	0	39.1429	3200	1	0	0
90	2	5	5	2	0	22.8329	0	0	0	0	0	0	40.2857	3800	0	0	0
91	2	4	3	1	0	21.2084	0	0	0	0	0	0	40.7143	3500	0	0	0
92	4	4	5	3	0	26.5644	0	0	0	0	1	0	37.5714	2300	0	0	0
93	1	3	8	1	0	17.5146	0	0	0	0	0	0	40	3300	1	0	0
94	2	5	1	1	0	21.0938	0	0	0	0	0	0	38.1429	2900	1	0	0
95	1	3	3	1	0	18.0802	0	0	0	0	0	0	40.2857	3400	0	0	0
96	2	3	3	2	0	22.8329	0	1	0	0	0	0	40	2900	0	0	0
97	2	4	3	2	0	19.6506	0	0	0	0	0	0	37.8571	3400	0	0	0
98	2	5	8	3	0	21.5019	0	0	0	0	0	0	39.7143	4000	0	0	0
99	2	5	2	2	0	22.6562	0	0	0	0	0	0	40.5714	4000	0	0	0
100	2	5	1	2	0	24.3046	0	0	0	0	0	0	39.2857	3500	0	0	0
101	3	4	3	1	0	20.4444	0	0	0	0	0	0	41.2857	3600	0	0	0
102	2	5	1	2	0	18.2563	0	1	0	0	0	0	40.5714	3900	0	0	0
103	2	5	7	1	0	21.0962	0	0	0	0	0	0	39.7143	3700	1	0	0
104	3	5	2	2	1	20.3954	0	0	0	0	0	0	44	3400	1	0	0
105	3	5	1	2	0	23.2422	0	0	0	0	0	0	40	3800	1	0	0
106	2	5	1	3	0	17.8257	0	0	0	0	0	0	38.8571	3100	0	0	0
107	4	5	3	2	0	19.1746	0	1	0	0	0	0	38.1429	2600	0	0	0
108	4	4	4	1	1	18.2563	0	0	0	0	0	0	37.7143	2800	0	0	0
109	2	5	1	1	0	19.1854	0	0	0	0	0	0	38.1429	3000	0	0	0
110	2	5	5	3	1	21.6413	0	0	0	0	0	0	42.1429	3200	0	0	0
111	3	5	2	3	1	20.8117	0	0	0	0	0	0	39	3400	0	0	0
112	1	4	3	1	0	19.5717	0	0	0	0	0	0	39	3400	0	0	0
113	3	5	5	3	1	20.83	0	0	0	0	0	0	40.2857	3700	0	0	0
114	2	3	5	1	0	19.91	0	0	0	0	0	0	40.8571	3900	0	0	0
115	4	4	5	2	1	20	0	0	0	0	0	1	40.8571	4200	0	0	0
116	2	5	4	1	0	18.1312	0	1	0	0	0	0	39.2857	3300	0	0	0
117	2	4	5	1	0	23.1562	0	0	0	0	0	0	38.1429	3200	1	0	0
118	2	3	4	1	0	19.2277	0	0	0	0	0	0	39.2857	3200	0	0	0
119	2	5	6	2	0	20.4294	0	0	0	0	0	0	41.8571	3500	0	0	0
120	2	4	3	1	0	21.6413	0	0	0	0	0	0	37.8571	2900	0	0	0
121	2	4	5	2	0	18.026	0	0	0	0	0	0	35.2857	2600	0	0	0
122	3	4	3	1	0	23.4221	0	0	0	0	0	0	40.4286	3300	1	0	0
123	2	5	2	2	0	19.2277	0	0	0	0	0	0	38.8571	3300	0	0	0
124	3	4	3	1	0	23.0112	0	0	0	0	1	1	40.1429	4000	0	0	0
125	3	2	4	1	0	26.4792	0	1	0	0	0	0	38.4286	3200	1	0	0
126	3	4	3	2	1	20.7756	0	0	0	0	0	0	38.4286	3100	1	0	1
127	2	4	3	2	0	21.8577	0	1	0	0	0	0	39	3400	1	1	0
128	4	3	4	1	1	20.7369	0	0	0	0	1	0	39.8571	3000	0	0	0
129	2	4	3	2	0	21.6207	0	0	0	0	0	0	43.2857	3100	0	0	0
130	2	3	3	1	1	26.2222	0	0	0	0	0	0	33.8571	2000	0	0	0
131	2	4	1	1	1	19.8791	0	0	0	0	1	0	36.1429	2500	0	0	0
132	2	5	1	2	0	22.8516	0	0	0	0	0	0	39.1429	3300	0	0	0
133	1	4	4	1	0	18.4444	0	0	0	0	0	0	39.4286	3000	0	0	0
134	2	5	7	2	1	22.6667	0	0	0	0	0	0	37.8571	2100	0	0	0
135	2	5	1	2	0	20.7185	0	0	0	0	0	0	39.1429	4200	0	0	0
136	2	5	3	1	0	17.0656	0	0	0	0	0	0	39.5714	3300	1	0	0
137	2	3	5	1	1	19.433	0	0	0	0	0	0	38.2857	3300	0	0	0
138	2	3	3	2	0	19.433	0	1	0	0	1	0	40.4286	4000	0	0	0
139	2	4	3	3	0	21.7865	0	0	0	1	0	0	38.7143	3300	1	0	0
140	2	5	7	3	0	18.4911	0	0	0	0	0	0	40.2857	3300	0	0	0
141	2	4	3	1	0	17.878	0	0	0	0	0	0	40.8571	3300	0	0	0
142	2	3	3	3	0	23.2812	0	0	0	0	0	0	39	3600	0	0	0
143	3	1	5	2	0	19.2103	0	0	0	0	1	1	38.2857	3500	0	0	0
144	2	5	1	2	0	18.9181	0	0	0	0	0	0	39.1429	2700	1	0	0
145	2	4	3	1	1	19.1406	0	0	0	0	0	0	39.4286	3200	1	0	0
146	2	4	8	2	0	17.8222	0	0	0	0	0	0	39.8571	3100	0	0	0
147	2	4	4	2	0	20.0831	0	0	0	0	0	0	40	3500	0	0	0
148	2	4	3	1	1	20.2694	0	0	0	0	0	0	39.5714	3300	0	0	0
149	2	5	2	2	1	22.4323	0	0	0	0	0	0	40.1429	3300	1	0	0
150	2	4	3	2	0	20.4444	0	0	0	0	0	0	39.4286	3000	1	0	0
151	2	5	2	1	0	19.1467	0	0	0	0	0	0	39.1429	3700	1	0	0
152	2	4	3	2	0	21.7555	0	1	0	0	0	0	39.2857	3500	0	0	0
153	2	5	1	2	0	21.6837	0	0	0	0	1	1	37.4286	2500	1	0	0
154	3	4	2	2	0	20.2395	0	0	0	0	0	0	40.4286	3500	0	0	0
155	3	4	4	2	0	16.5333	0	0	0	0	0	0	36.7143	2100	0	0	0
156	2	5	6	2	0	21.8144	0	0	0	0	0	0	38.2857	3000	0	0	0
157	2	5	3	2	0	22.8407	0	0	0	0	0	0	38.1429	3500	1	0	0
158	2	4	3	1	0	21.436	0	0	0	0	1	1	38.8571	3800	0	0	0
159	2	4	1	2	0	19.2677	0	0	0	0	0	0	36.2857	1800	0	0	0
160	2	5	3	2	0	19.437	0	0	0	0	0	0	40.7143	3600	0	0	0
161	2	3	8	1	0	19.1467	0	0	0	0	0	0	40.7143	3200	1	0	0
162	2	5	3	3	0	18.7305	0	0	0	0	0	0	40.2857	3300	0	0	0
163	2	5	1	3	1	19.6235	0	0	0	0	0	0	40.5714	3800	1	0	0
164	2	5	7	2	0	17.5278	0	0	1	0	0	0	39.2857	3200	1	0	0
165	3	4	8	2	0	25.9313	0	0	0	0	0	0	39.5714	3900	1	0	0
166	2	4	4	2	0	19.3572	0	0	0	0	0	0	39.5714	3100	0	0	0
167	4	3	5	2	0	24.7768	0	0	0	0	0	0	39.5714	4000	1	1	0
168	3	5	3	2	1	21.6441	0	0	0	0	0	0	38	2800	0	0	0
169	2	4	3	1	0	21.5139	0	0	0	0	0	0	39.4286	3200	1	0	0
170	2	3	4	1	1	24.1415	0	0	0	0	0	0	39.4286	3300	1	0	0
171	3	3	4	1	1	20.7756	0	0	0	0	1	0	39.5714	3300	1	0	0
172	2	4	3	1	0	23.4221	0	0	0	0	0	0	39	3000	0	0	0
173	4	2	4	1	0	17.4251	0	0	0	1	0	0	39.4286	2400	1	0	1
174	2	3	4	1	0	18.3594	0	0	0	0	0	0	39.1429	3000	0	0	0
175	2	3	2	1	0	18.6667	0	0	0	0	0	0	40.4286	3200	0	0	1
176	2	5	5	3	0	20.83	0	0	0	0	0	0	39	4000	0	0	0
177	2	5	3	2	0	20.3428	0	0	0	0	0	0	37.7143	3200	0	0	0
178	2	5	1	3	0	16.231	0	0	0	0	0	0	39.4286	3200	1	0	0
179	2	3	7	1	0	23.4224	0	0	0	0	0	0	37.1429	3000	1	1	0
180	2	3	3	1	0	18.5108	0	0	1	0	0	0	38.8571	2900	0	0	0
181	4	3	4	1	0	25.4176	0	0	0	0	0	0	38.2857	3200	0	0	0
182	2	5	3	2	0	28.3039	0	0	0	0	1	0	40.7143	3000	0	0	0
183	2	5	1	3	1	22.6409	0	0	0	0	0	0	39.1429	3000	0	0	0
184	2	5	6	2	0	18.6966	0	0	0	0	0	0	41.7143	2500	0	0	0
185	2	4	3	1	0	17.7999	0	0	0	0	0	0	39.7143	3500	0	0	0
186	2	5	1	1	0	19.91	0	0	0	0	0	0	38.4286	3200	0	0	0
187	2	5	2	2	0	17.9688	0	0	0	0	0	0	38.8571	3300	0	0	0
188	2	4	4	1	0	19.2607	0	0	0	0	1	1	37.5714	3000	0	0	0
189	2	5	5	3	0	16.6933	0	0	0	0	0	0	41	3700	0	0	0
190	2	5	5	2	0	21.7865	0	0	0	0	0	0	39.7143	3500	0	0	0
191	2	5	1	1	0	16.2031	0	0	0	0	0	0	38.8571	3300	0	0	0
192	2	5	1	3	0	19.5717	0	0	0	0	0	0	39	3500	0	0	0
193	2	4	4	2	0	18.6667	0	0	0	0	0	0	35.8571	2000	1	0	0
194	1	3	3	2	0	20.8117	0	0	0	0	0	0	40.7143	2500	0	0	0
195	2	5	7	2	0	21.2654	0	1	0	0	0	0	40	3000	1	0	0
196	3	3	3	2	0	20.83	0	0	0	0	0	0	38.1429	3300	0	0	0
197	2	5	5	3	0	19.563	0	0	0	0	0	0	38	2900	0	0	0
198	2	5	1	1	0	22.1894	0	0	0	0	0	0	37.1429	3200	1	0	0
199	2	3	7	3	0	19.1953	0	0	0	0	0	1	38.1429	3300	0	0	0
200	3	4	5	3	0	22.8624	0	0	0	0	0	0	38	3300	0	0	0
201	3	5	2	2	0	20.8117	0	0	0	0	0	1	39.4286	3500	0	0	0
202	3	4	7	1	0	26.6667	0	0	0	0	0	0	39	3000	1	0	0
203	3	3	5	2	0	21.5234	0	1	0	0	0	0	39.2857	3400	1	0	0
204	2	4	5	2	0	22.2222	0	0	0	0	0	0	38.4286	3500	0	0	0
205	2	3	5	1	0	21.7778	0	0	0	0	0	0	38.7143	3000	1	0	0
206	2	5	3	2	0	21.4844	0	0	0	0	1	0	37.2857	3000	0	0	0
207	3	5	1	2	1	20.7031	0	1	0	0	0	0	39.5714	2700	0	0	0
208	3	3	4	1	0	22.0603	0	0	0	0	0	1	38.4286	3700	1	0	0
209	2	3	4	2	0	18.6667	0	0	0	0	0	0	39.2857	2500	0	0	0
210	4	3	5	2	0	28.441	0	0	0	0	0	0	36.2857	3200	0	0	0
211	3	3	4	2	0	21.2279	0	0	0	0	0	1	39.5714	3700	0	0	0
212	2	5	3	2	0	16.0156	0	0	0	0	0	0	39	3300	0	0	0
213	2	4	3	1	1	18.0994	0	0	0	0	0	0	38.7143	3000	0	0	0
214	2	5	2	2	1	16.4474	0	0	0	0	0	0	38.4286	3200	0	0	0
215	3	5	3	1	0	22.2137	0	0	1	1	1	0	39.2857	4000	1	0	0
216	2	3	5	1	1	18.9619	0	1	0	0	0	0	38.7143	3200	1	1	1
217	2	3	5	2	0	24.9904	0	1	0	0	1	0	40.4286	3200	1	0	0
218	3	3	5	2	0	21.5045	0	0	0	0	1	1	39.7143	3800	0	0	0
219	3	3	5	2	0	22.6667	0	0	0	0	0	0	40.1429	3000	0	0	0
220	4	4	5	2	0	27.164	0	0	0	0	1	0	37.1429	3100	0	0	0
221	2	4	3	2	0	21.5019	0	1	0	0	0	0	38	3600	1	0	0
222	2	5	7	2	1	20.9566	0	0	0	0	0	0	39.1429	2900	0	0	0
223	2	5	1	1	0	17.7183	0	0	0	0	0	0	41.1429	3800	0	0	0
224	2	5	7	1	0	19.8141	0	1	0	0	0	0	39.1429	3400	1	0	0
225	2	5	2	1	0	20.7756	0	0	0	0	0	0	39.1429	4100	0	0	0
226	2	5	3	1	0	22.0317	0	0	0	0	0	0	41	4000	0	0	1
227	2	4	3	2	0	18.0662	0	0	0	0	0	0	39.7143	3000	1	0	0
228	3	5	3	2	0	24.2439	0	0	0	0	0	0	40	3500	0	0	0
229	3	3	5	1	0	22.8775	0	0	0	0	0	0	39.2857	3200	1	0	0
230	2	5	4	1	0	21.3593	0	0	0	0	0	1	39	3000	1	0	0
231	3	4	5	2	0	20.3125	0	0	0	0	0	0	39.1429	3000	0	0	0
232	2	4	1	2	1	30.4811	0	0	0	0	1	0	38.2857	3700	0	0	0
233	2	5	2	1	0	19.0274	0	0	0	0	0	0	39.7143	3000	0	0	0
234	1	4	4	2	0	24.3266	0	0	0	0	0	0	37	2800	1	0	0
235	3	3	3	2	0	23.2422	0	0	0	0	0	0	39.4286	3500	0	0	0
236	2	5	6	2	0	22.3757	0	1	0	0	0	0	39.4286	4100	0	0	0
237	2	3	5	2	1	19.2234	0	0	0	0	0	0	36	2500	0	0	0
238	3	5	1	2	1	26.7486	0	0	0	0	1	0	38.7143	2600	0	0	0
239	3	3	4	1	1	20.0288	0	0	0	0	0	0	40.4286	3500	0	0	0
240	3	4	1	1	0	19.7777	0	0	0	0	0	0	40	2900	0	0	0
241	2	5	5	2	1	19.91	0	1	0	0	0	0	39.7143	2900	0	0	0
242	4	5	2	3	0	21.7153	0	0	0	0	1	0	42.1429	3400	0	0	0
243	3	5	1	1	0	18.1641	0	0	0	0	0	0	39.5714	3200	1	0	1
244	3	5	2	3	0	22.0317	0	0	0	0	0	0	40.2857	4000	1	0	0
245	3	4	2	3	0	22.0317	0	0	0	0	0	0	30.8571	2050	0	0	0
246	3	3	4	1	0	21.9076	0	0	0	0	0	0	39.2857	3000	0	0	0
247	2	4	8	1	0	21.5045	0	0	0	0	1	0	38.8571	3000	1	0	1
248	2	4	4	1	0	20.4444	0	0	0	0	0	0	37.8571	3100	1	0	0
249	2	3	5	2	0	24.1288	0	0	0	0	0	0	39.1429	3300	1	1	0
250	2	4	3	1	0	22.3133	0	0	0	0	0	1	40.1429	3800	0	0	0
251	3	5	1	2	0	20.202	0	0	0	0	0	0	39	2900	0	0	0
252	2	3	5	2	0	23.0469	0	0	0	0	0	1	38.2857	3600	1	1	0
253	2	5	1	2	1	21.875	0	0	0	0	0	0	39.1429	3800	1	0	0
254	2	5	2	3	0	18.4911	0	0	0	0	0	0	40.1429	3400	0	0	0
255	2	3	3	2	1	19.7035	0	0	0	0	0	0	44	3000	0	0	0
256	2	4	2	2	0	18.4265	0	0	0	0	0	0	38.4286	2900	0	0	0
257	2	5	1	1	0	20.0288	0	0	0	0	0	0	40.2857	3800	0	0	0
258	2	5	2	2	1	19.5556	0	0	0	0	0	0	39.1429	3000	0	0	0
259	2	5	7	2	0	20.3125	0	0	0	0	0	0	40.2857	3300	0	0	0
260	2	4	3	1	0	22.8928	0	0	0	0	0	0	38.4286	3300	0	0	0
261	2	5	4	2	1	20.0288	0	0	0	0	0	0	39.7143	3200	1	1	1
262	2	5	1	2	1	21.0828	0	1	0	0	0	0	40.4286	3000	0	0	0
263	2	5	3	1	0	19.4674	0	0	0	0	0	0	40.1429	3500	1	0	0
264	2	5	3	1	0	19.1406	0	1	0	0	0	0	43.7143	3600	1	0	1
265	2	5	1	2	1	19.8791	0	0	0	0	0	0	37.8571	3300	0	0	0
266	2	4	3	2	0	18.1955	0	0	0	0	0	0	39.7143	2700	0	0	0
267	2	5	3	2	1	18.591	0	0	0	0	0	0	40.5714	3700	1	0	1
268	2	4	2	2	0	22.4323	0	0	1	0	0	0	38	3200	0	0	0
269	2	5	1	3	0	17.898	0	0	0	0	0	0	39.2857	3700	0	0	0
270	2	4	5	2	1	22.3133	0	0	0	0	0	0	37.4286	3000	1	1	0
271	2	4	2	2	1	24.8889	0	0	1	1	0	0	36.7143	2200	0	0	0
272	3	3	3	1	0	20.8117	0	0	0	0	0	0	44	3800	1	0	0
273	2	4	3	1	0	17.1164	0	0	0	0	0	0	39.8571	2800	0	0	0
274	2	4	3	1	0	20.6612	0	1	1	0	0	0	37.5714	3300	1	0	0
275	2	5	7	2	0	19.1406	0	0	0	0	0	0	38.7143	3500	1	0	0
276	3	3	8	1	0	22.3948	0	0	1	0	0	0	39.7143	3000	0	0	0
277	2	5	7	3	0	20.3125	0	0	0	0	0	0	38.5714	3500	1	0	0
278	2	5	7	2	1	20.8117	0	0	0	0	0	0	38.2857	3000	0	0	0
279	2	4	2	2	0	20.1951	0	0	0	0	0	0	40	3600	0	0	0
280	2	4	1	2	0	16.8889	0	0	0	0	0	0	40.7143	3100	0	0	0
281	4	3	4	3	0	22.2222	0	0	0	0	0	0	39.5714	3500	0	0	0
282	2	5	5	1	0	25.1039	0	1	0	0	0	0	39.5714	3700	1	0	0
283	3	5	2	2	1	19.1467	0	0	1	0	1	0	38.7143	4000	0	0	0
284	3	4	3	2	0	20.0778	0	0	0	0	0	0	37.8571	2800	0	0	0
285	2	4	3	2	0	19.313	0	0	0	0	0	0	39.1429	3200	1	0	0
286	4	4	4	2	0	17.313	0	0	0	0	0	0	38.7143	3100	0	0	0
287	3	4	2	1	0	23.6304	0	0	0	0	0	0	39.5714	3200	0	0	0
288	2	4	4	3	0	20.0778	0	0	0	0	0	0	40	3400	1	0	1
289	2	4	2	2	0	21.7502	0	0	0	0	0	0	39.1429	2800	0	0	0
290	2	4	4	1	0	21.9076	0	0	0	0	0	0	40.1429	3400	0	0	0
291	2	4	5	1	0	20.1172	0	0	0	0	0	0	40	3300	0	0	1
292	2	5	1	2	0	15.6147	0	0	0	0	1	0	38.5714	3000	0	0	0
293	2	3	5	1	0	24.1672	0	0	0	0	1	0	39.2857	3600	0	0	0
294	2	5	5	2	0	18.6667	0	0	0	0	0	0	40.5714	3200	0	0	0
295	2	5	1	1	0	23.634	0	0	0	0	0	0	40.5714	3400	1	1	0
296	4	3	4	2	1	20.1172	0	0	0	0	0	0	39.7143	2900	0	0	0
297	2	5	8	2	0	23.3377	0	0	0	0	0	0	38.8571	3400	0	0	0
298	3	5	1	2	1	20.0288	0	0	0	0	0	0	39.7143	3600	1	0	0
299	4	4	3	2	0	22.5466	0	0	0	0	0	1	40.7143	3500	0	0	0
300	2	2	5	1	1	19.5556	0	0	0	0	0	0	38.8571	3000	1	0	0
301	3	4	3	1	0	17.0656	0	0	0	0	0	0	39.8571	3200	0	0	0
302	2	5	7	2	0	21.229	0	0	0	0	0	0	38.7143	3200	0	0	0
303	2	5	3	3	0	22.5466	0	0	0	0	0	0	39.1429	3000	0	0	0
304	3	4	5	1	1	19.9219	0	0	0	1	0	0	38.1429	2800	1	0	0
305	2	5	1	3	0	19.7711	0	0	0	0	0	0	39	3700	0	0	0
306	2	5	3	3	0	20.5457	0	0	0	0	0	0	38.4286	3500	0	0	0
307	1	4	3	1	0	19.6506	0	1	0	0	0	0	40.8571	3500	1	0	0
308	2	5	1	2	0	23.4375	0	0	0	0	0	0	39.8571	3300	0	0	0
309	2	3	5	2	0	22.8889	0	1	0	0	0	0	39.4286	3500	1	0	0
310	2	5	7	2	0	20.8984	0	0	0	0	0	0	40	3200	0	0	0
311	2	3	4	2	0	18.902	0	0	0	0	0	0	38.4286	3000	1	0	1
312	2	5	3	2	0	18.902	0	1	0	0	0	0	40	3600	0	0	0
313	1	4	7	2	0	18.1641	0	1	0	0	0	0	40.2857	3500	1	1	0
314	2	5	1	3	0	16.7969	0	0	0	0	0	0	37.2857	3000	0	0	0
315	2	5	1	3	0	17.5781	0	0	1	1	0	0	36.8571	2800	1	0	0
316	2	5	3	2	0	19.607	0	0	0	0	0	0	38.2857	3100	0	0	0
317	2	4	3	1	0	17.7999	0	0	0	0	0	0	40.2857	3200	0	0	1
318	3	5	1	3	0	21.2306	0	1	0	0	1	0	40.4286	3400	0	0	0
319	1	4	4	1	0	21.2279	0	1	0	0	0	0	39.8571	3400	0	0	0
320	2	4	3	2	0	19.0443	0	0	0	0	0	0	39.7143	3000	0	0	0
321	3	5	7	2	0	23.1111	0	0	0	0	1	0	39	3200	0	0	1
322	2	5	1	3	0	19.313	0	0	0	0	0	0	39.1429	3200	0	0	0
323	4	4	3	1	0	20	0	1	0	0	0	0	38.5714	2500	0	0	0
324	3	4	3	1	0	21.7778	0	0	0	0	0	0	38.2857	3300	0	0	0
325	2	4	7	2	1	18.1312	0	1	0	1	0	1	40	3200	0	0	0
326	2	3	5	2	0	15.3787	0	0	0	0	0	0	40.7143	3500	1	0	0
327	2	3	3	1	1	22.8928	0	0	0	0	0	0	39.1429	3400	0	0	0
328	3	4	3	2	0	22.6562	0	1	0	0	0	0	37	3300	0	0	0
329	2	5	5	3	0	22.5161	0	0	0	0	0	0	40.7143	4000	0	0	0
330	2	5	1	2	0	24	0	1	0	0	0	0	40	3500	0	0	0
331	2	4	4	1	0	17.9623	0	0	0	0	0	0	35.7143	2600	0	0	0
332	2	5	7	2	0	20.4444	0	0	0	0	1	0	38.5714	3300	1	0	0
333	3	5	2	3	0	25.3902	0	0	0	0	0	0	40.8571	3800	1	0	0
334	2	5	7	2	0	20.202	0	1	0	0	0	0	36.1429	2600	0	0	0
335	2	3	5	1	1	17.4818	0	0	0	0	0	0	39.2857	3300	0	0	0
336	2	4	3	2	0	23.8054	0	0	0	0	0	0	40.5714	3000	0	0	0
337	2	4	5	1	0	18.7305	0	0	0	0	0	0	39.5714	4000	0	0	0
338	2	3	3	1	0	23.74	0	0	0	0	0	0	40.5714	4400	0	0	0
339	2	5	1	3	0	20.4294	0	0	0	0	0	0	40.8571	3700	0	0	0
340	2	3	4	2	0	22.6003	0	0	0	0	0	0	26.8571	2400	1	1	0
341	2	5	7	2	0	20.3125	0	0	0	0	0	0	38.1429	2800	0	0	0
342	2	4	3	2	1	21.6441	0	1	0	0	0	0	39.1429	3600	0	0	0
343	2	5	8	2	0	17.1468	0	0	0	0	0	0	40.5714	2800	1	0	0
344	2	4	4	1	0	22.5069	0	0	0	0	1	1	39.7143	3200	0	0	0
345	2	5	7	2	1	20.0778	0	1	0	0	0	0	35	2500	0	0	0
346	4	3	4	1	0	22.83	0	0	0	1	0	0	38.5714	2500	1	1	0
347	1	3	5	1	1	20.83	0	0	0	0	0	0	38.7143	3200	1	0	0
348	2	4	5	2	0	17.5016	0	0	0	0	0	0	38	2700	1	0	1
349	2	5	1	2	0	22.0181	0	0	0	0	0	0	37.8571	2600	0	0	0
350	2	5	7	2	0	18.75	0	0	0	0	0	0	38.7143	3200	0	0	0
351	2	3	5	1	0	18.026	0	1	0	0	0	0	39.7143	3800	0	0	0
352	2	5	3	2	0	19.6506	0	0	0	0	1	0	41	3200	1	0	0
353	2	3	4	2	0	20.8117	0	1	0	0	0	0	40.2857	3300	1	0	0
354	2	5	3	2	0	19.5556	0	1	0	0	0	0	40.1429	3600	0	0	0
355	2	5	5	2	1	20.8889	0	0	0	0	0	0	39.2857	3000	0	0	0
356	3	5	1	2	0	21.2306	0	0	0	0	0	0	38.2857	3500	0	0	0
357	2	3	3	1	0	17.0656	0	0	0	0	1	1	39.4286	3300	0	0	0
358	2	4	8	3	0	21.3382	0	0	0	0	0	0	40.7143	3800	1	0	0
359	2	4	3	3	0	18.5529	0	0	0	0	0	0	39.8571	4000	0	0	0
360	2	4	3	1	0	16.8962	0	0	0	0	0	0	38.4286	3000	0	0	0
361	2	5	4	2	0	21.4309	0	0	0	0	0	0	38.5714	3100	1	0	1
362	2	5	1	2	0	19.8791	0	1	0	0	0	0	38.1429	3300	0	0	0
363	2	5	8	2	0	24.0344	0	0	0	0	0	0	37	3100	1	0	0
364	2	5	3	2	0	19.9219	0	0	0	0	0	0	39.4286	2800	0	0	0
365	2	3	5	1	0	16.025	0	0	0	0	0	0	41.5714	2800	1	0	0
366	4	5	3	1	0	21.271	0	0	0	0	0	0	39.5714	3400	0	0	0
367	1	4	4	1	0	20.6905	0	0	0	0	0	0	38.5714	3500	0	0	0
368	2	5	1	2	0	19.4772	0	0	0	0	0	1	38.5714	3300	0	0	0
369	3	5	1	3	0	24.4352	0	0	1	0	0	0	39.1429	4800	0	0	0
370	2	5	8	2	0	17.9688	0	0	0	0	0	0	39.4286	3100	0	0	0
371	2	5	2	3	0	21.299	0	0	0	0	0	0	40.1429	3700	0	0	0
372	1	3	4	1	0	17.6308	0	0	0	0	0	0	39	3800	1	0	0
373	2	3	3	1	0	21.7784	0	0	0	0	0	0	38.4286	3200	1	0	0
374	2	5	1	3	0	19.0274	0	0	0	0	0	0	39.4286	3300	0	0	0
375	4	5	1	2	0	20.8889	0	0	0	0	0	0	38.1429	2800	1	0	0
376	2	5	1	2	0	21.0828	0	0	0	0	0	0	37.5714	3100	0	0	0
377	3	5	1	3	0	23.5556	0	0	0	0	0	0	39.4286	3600	0	0	0
378	2	5	3	2	0	21.2279	0	0	0	0	0	0	39.1429	3200	0	0	0
379	2	5	3	2	0	23.0469	0	0	0	0	1	1	39.1429	3500	0	0	0
380	2	5	1	3	0	24.1415	0	0	0	0	0	0	37.5714	3600	0	0	0
381	3	4	3	2	0	19.3962	0	0	0	0	0	0	32.8571	1600	0	0	0
382	2	4	5	2	1	19.5312	0	1	0	0	0	0	39.4286	3400	0	0	0
383	2	5	5	2	1	22.2656	0	0	0	0	0	0	37.4286	2900	1	0	0
384	2	5	5	3	0	22.0001	0	1	0	0	0	0	39.8571	3700	0	0	0
385	2	5	2	2	0	16.6493	0	0	0	0	1	0	27.5714	750	0	0	0
386	1	3	5	2	0	21.9076	0	0	0	0	0	0	41.1429	3400	1	0	0
387	2	5	1	2	1	20.6905	0	1	0	0	0	0	39.1429	3800	1	1	1
388	3	5	3	1	0	19.4772	0	1	0	0	1	1	38.1429	3000	1	0	0
389	4	4	3	1	0	20.0778	0	0	0	0	0	0	40.7143	3000	0	0	0
390	2	4	3	1	0	16.6493	0	1	0	0	0	1	38.5714	3500	0	0	0
391	3	3	4	2	0	20.5457	0	0	0	0	0	0	40.5714	4200	1	0	0
392	2	3	5	2	1	20.8933	0	0	0	0	0	0	38.7143	2800	0	0	0
393	1	4	4	1	0	19.3821	0	0	0	0	0	0	40.1429	3500	0	0	0
394	2	4	3	3	0	16.7969	0	0	0	0	0	0	40.8571	3500	0	0	0
395	3	5	3	3	0	21.2306	0	0	0	0	1	0	39	3400	1	0	1
396	2	3	3	1	0	18.2615	0	0	0	0	0	0	40.5714	3200	1	0	0
397	1	4	5	3	0	20.5457	0	0	0	0	0	0	38.8571	3400	1	0	0
398	2	4	3	1	0	16.4062	0	0	0	0	1	0	41.2857	3700	1	0	0
399	3	5	1	2	0	20.4294	0	1	0	0	0	1	39.5714	3900	0	0	0
400	3	4	5	1	0	21.7192	0	0	0	0	0	1	38.5714	3600	0	0	0
401	2	4	3	1	0	21.0938	0	0	0	0	0	0	39.8571	3200	0	0	0
402	2	4	5	1	0	23.068	0	0	0	0	0	1	38.7143	3000	1	0	0
403	3	4	5	2	0	23.5172	0	0	0	0	0	0	37	3000	0	0	0
404	2	3	3	1	0	17.0529	0	0	0	0	0	0	41.1429	3300	0	0	0
405	2	4	4	2	0	23.634	0	0	0	0	0	0	34.1429	2500	0	0	0
406	2	5	2	2	0	20.4467	0	1	0	0	0	0	39.4286	3200	0	0	0
407	2	4	3	2	1	19.025	0	1	0	0	0	0	40.5714	3200	0	0	0
408	3	5	2	3	0	20.2848	0	0	0	0	0	0	38.5714	3500	1	0	0
409	4	3	5	1	0	22.4766	0	0	0	0	0	0	37.8571	4500	0	0	0
410	1	4	3	2	0	18.4911	0	0	0	0	0	0	36.1429	2500	0	0	1
411	2	5	7	2	0	22.3478	0	0	0	0	0	0	39.4286	3000	0	0	0
412	2	5	2	2	0	16.0231	0	0	0	0	1	0	36	2200	1	0	1
413	4	2	5	2	1	22.3948	0	1	0	0	0	1	40	4200	0	0	0
414	2	5	1	1	0	18.7328	0	0	0	0	0	1	33	2700	0	0	0
415	4	5	3	3	0	21.2279	0	0	0	0	0	0	39.2857	3200	1	0	0
416	2	5	1	2	0	23.4952	0	0	0	0	0	0	38.8571	3500	1	0	1
417	2	5	1	2	1	24.7659	0	0	0	0	0	0	39	3900	1	0	0
418	2	5	1	3	0	19.2706	0	0	0	0	0	0	39.2857	3000	0	0	0
419	2	3	3	1	1	21.2183	0	0	0	0	0	0	39.2857	3700	0	0	0
420	2	5	2	2	0	22.0603	0	0	0	0	0	0	40.1429	3400	0	0	0
421	1	3	5	1	0	17.9688	0	1	0	0	0	0	37.7143	2800	1	0	0
422	2	3	5	1	0	26.635	0	0	0	0	1	0	37.2857	2900	0	0	1
423	2	5	4	2	0	20.7031	0	0	0	0	0	0	38	3200	1	0	1
424	2	4	3	1	0	23.068	0	0	0	0	0	0	39.7143	3100	1	0	0
425	2	5	1	2	0	20.4294	0	0	0	0	0	0	39.8571	3200	1	0	0
426	3	3	4	2	1	24.0234	0	1	0	0	1	0	40.5714	3900	1	0	1
427	3	4	4	1	0	22.2222	0	0	0	0	0	0	38.7143	3900	1	0	0
428	2	5	3	2	0	18.7962	0	0	0	0	0	0	39.7143	3500	0	0	0
429	2	5	3	2	0	21.0828	0	0	0	0	0	0	38.4286	3200	0	0	0
430	1	3	4	1	1	19.1406	0	0	0	0	0	0	38.5714	3400	1	0	0
431	2	4	3	2	0	19.6506	0	0	1	1	0	0	38.7143	2800	1	0	1
432	2	5	1	3	0	21.6413	0	0	0	0	0	1	39.8571	3600	1	0	0
433	2	4	1	1	0	19.9792	0	0	0	0	0	0	42.1429	3000	0	0	0
434	2	4	3	2	0	17.7462	0	0	0	0	0	0	40.4286	2800	1	0	1
435	2	3	4	1	0	21.7014	0	0	0	0	0	1	38.1429	3400	1	1	0
436	3	3	4	1	0	20.4518	0	0	0	1	1	0	38.8571	3500	1	0	0
437	2	5	5	2	0	20.202	0	0	0	0	0	0	39.7143	3400	0	0	1
438	2	4	3	1	0	25.2994	0	0	0	0	1	0	38	3100	0	0	0
439	2	5	2	3	0	19.4772	0	0	0	0	0	0	38.7143	3400	0	0	0
440	2	3	3	1	0	19.052	0	1	0	0	1	0	37.2857	3100	1	0	0
441	3	5	1	3	1	18.4444	0	0	0	0	0	0	38.5714	3800	0	0	1
442	2	5	1	3	1	16.0256	0	0	0	0	0	0	38.8571	2800	0	0	0
443	3	2	4	1	0	23.8327	0	0	1	0	0	0	37.1429	2200	1	0	0
444	3	4	4	2	0	21.2874	0	0	0	0	0	0	38	4200	0	0	0
445	2	4	3	1	0	19.7239	0	0	0	0	0	0	40	3100	1	0	1
446	2	5	1	3	0		0	0	0	1	0	0	43.5714	2500	1	0	1
447	2	4	4	1	0	21.9138	0	0	0	0	0	0	41.5714	3500	1	0	0
448	2	4	3	2	0	22.4323	0	0	0	0	0	1	38.1429	3000	0	0	0
449	2	5	3	2	1	21.0007	0	0	0	0	0	0	38.7143	3600	1	0	0
450	2	4	4	2	0	20.3954	0	0	0	0	0	0	39.2857	3500	0	0	1
451	2	5	3	2	0	19.1111	0	0	0	0	0	0	38.5714	3100	1	0	1
452	2	5	2	2	0	24.7475	0	0	1	1	0	0	39	3700	0	0	0
453	2	5	1	2	0	18.6115	0	1	0	0	0	0	39.4286	2900	1	0	0
454	2	4	3	2	0	20.1172	0	0	0	0	0	0	39.4286	3400	0	0	0
455	3	5	3	2	0	18.9386	0	0	0	0	0	0	39	3200	0	0	0
456	2	3	4	2	0	23.1399	0	0	0	0	0	0	36	2000	1	0	0
457	2	5	1	2	1	18.7305	0	0	0	0	0	0	37.7143	3000	1	0	1
458	2	2	5	1	0	20	0	0	0	0	0	0	37.2857	3100	1	1	1
459	2	5	1	3	0	21.2306	0	0	0	0	0	0	38.7143	3500	1	0	0
460	2	5	5	1	0	24.7768	0	0	0	0	0	0	38	2900	1	0	0
461	1	3	4	1	0	20.6905	0	0	0	0	0	0	39.8571	3600	0	0	0
462	2	4	4	3	0	16.0231	0	0	0	0	0	1	32.1429	1500	1	0	0
463	2	5	1	2	0	18.7305	0	0	0	0	0	0	37.5714	2900	0	0	0
464	2	5	3	2	0	20.8117	0	0	0	0	0	1	38.8571	3300	1	0	1
465	2	4	2	1	0	19.9219	0	0	0	0	0	0	36.2857	2800	0	0	0
466	1	4	4	1	0	18.6667	0	0	0	0	0	0	40	3100	1	0	0
467	1	3	4	1	0	24.4444	0	0	0	0	0	0	38.2857	3100	0	0	0
468	1	4	3	3	0	18.2222	0	0	0	0	0	0	39.5714	3300	1	0	0
469	4	2	4	1	0	20.8117	0	0	0	0	0	0	39.2857	3800	0	0	0
470	1	4	4	2	0	18.6966	0	0	0	0	0	0	38.4286	3400	1	0	1
471	2	4	6	1	0	17.0245	0	0	0	0	0	0	39.5714	3000	1	0	1
472	4	5	8	2	0	25.5859	0	0	0	0	1	1	39.2857	3800	0	0	0
473	2	5	3	2	0	26.0584	0	0	0	0	0	0	39.7143	3300	1	0	0
474	2	4	5	1	0	20.4444	0	0	0	0	0	0	38.5714	3100	1	0	0
475	2	4	1	2	0	22.2137	0	0	0	0	0	0	39.7143	3500	0	0	1
476	2	4	3	1	0	23.5304	0	0	0	0	0	0	38.4286	3400	0	0	1
477	2	4	4	2	0	25.7778	0	0	0	0	0	0	39.4286	3500	0	0	0
478	2	4	2	2	0	20.0288	0	0	0	0	0	0	41	3700	1	0	1
479	2	5	7	2	0	20.0778	0	0	0	0	0	0	39.5714	3200	0	0	0
480	2	4	5	2	0	21.0938	0	0	0	0	0	0	39.4286	3100	1	0	0
481	4	4	4	2	0	20.4444	0	0	0	0	0	0	40.8571	3800	0	0	0
482	3	5	5	2	0	22.5827	0	0	0	0	1	1	36.2857	3000	0	0	1
483	3	4	5	2	0	21.2279	0	0	0	0	0	1	40.2857	2900	1	0	0
484	2	4	5	2	0	22.6003	0	0	0	0	0	0	38.1429	3200	1	1	1
485	3	5	3	2	0	19.7239	0	0	0	0	0	0	38.8571	3500	1	0	0
486	2	5	7	2	0	19.313	0	0	0	0	0	0	39.7143	3900	1	0	0
487	2	5	7	3	0	23.3091	0	0	0	0	0	0	39.1429	4000	1	0	1
488	2	5	1	3	0	21.3382	0	0	0	0	0	0	40.7143	3100	0	0	0
489	1	4	4	2	0	19.8178	0	0	0	0	0	0	39.8571	2800	1	1	1
490	2	4	3	3	0	23.4952	0	0	0	0	0	0	38.2857	3000	1	0	1
491	2	5	1	3	0	24.9108	0	0	0	0	0	0	38.1429	3000	0	0	0
492	1	5	1	1	0	21.4309	0	0	0	0	1	0	41	3200	1	0	1
493	2	5	4	1	0	19.5312	0	0	0	0	0	0	39	2500	0	0	0
494	1	4	4	2	0	17.1468	0	0	0	0	0	0	38.7143	2700	0	0	0
495	3	5	5	2	1	19.7239	0	0	0	0	0	1	38	3300	0	0	0
496	2	5	1	2	0	18.1787	0	0	0	0	0	0	39.5714	3300	0	0	0
497	2	4	3	2	1	20.8984	0	0	0	0	0	0	36.1429	3200	1	0	0
498	2	4	3	2	0	22.7694	0	0	0	0	0	0	40.1429	3400	0	0	0
499	2	5	1	2	0	18.3594	0	0	0	0	1	0	39.5714	3600	1	0	0
500	3	5	1	2	0	19.1111	0	0	0	0	0	0	39.4286	3000	1	0	0
501	2	3	5	3	0	21.2306	0	0	0	0	0	0	40.1429	3300	0	0	0
502	2	5	3	3	0	21.6413	0	0	0	0	0	0	40.2857	3700	0	0	0
503	2	4	5	3	1	20.4518	0	0	0	0	1	0	39.8571	3300	0	0	0
504	1	4	4	1	1	18.7305	0	0	0	1	0	0	36	2300	1	1	0
505	2	5	3	1	0	19.3923	0	0	0	0	0	0	39.1429	3100	1	0	1
506	2	5	3	2	0	19.8667	0	0	0	0	0	0	34.7143	2400	0	0	0
507	4	2	4	1	0	19.9792	0	0	0	0	0	0	40.1429	3200	1	1	0
508	2	5	3	1	0	18.7853	0	0	0	0	0	0	37	3100	1	0	0
509	2	4	3	1	0	23.8918	0	0	0	0	0	0	41	3000	0	0	0
510	2	5	5	2	0	21.5978	0	0	0	0	0	0	39.7143	3800	0	0	0
511	3	4	3	3	0	22.3111	0	1	0	0	0	0	37.5714	2800	1	0	1
512	2	4	3	2	0	20.2667	0	0	0	0	0	0	39.2857	3400	0	0	0
513	3	4	5	3	0	23.634	0	0	0	0	0	0	40.8571	4000	0	0	0
514	3	2	4	2	0	22.6562	0	0	0	0	1	1	39.7143	3300	1	0	0
515	2	5	3	2	0	22.4766	0	0	0	0	0	0	39.8571	3400	1	0	0
516	2	4	3	2	0	22.0603	0	0	0	0	1	1	38	3400	0	0	0
517	2	5	3	1	0	17.4818	0	0	0	0	0	0	38.5714	3100	0	0	0
518	2	5	4	2	0	20.7031	0	0	0	0	0	0	39.4286	3100	0	0	0
519	2	4	2	2	0	20.5688	0	0	0	1	1	0	40.2857	4300	1	0	1
520	2	5	3	2	0	20	0	0	0	0	0	0	39.8571	2800	1	0	0
521	2	5	2	2	0	19.5312	0	0	0	0	0	0	39.5714	4100	0	0	0
522	2	4	3	2	0	20.3402	0	0	0	0	1	0	38.1429	3200	0	0	0
523	2	5	2	2	0	25.3902	0	0	0	0	1	0	43.5714	3900	0	0	0
524	2	5	1	2	0	21.551	0	0	0	0	0	0	41.4286	3300	0	0	0
525	4	4	4	1	0	22.2222	0	0	0	0	0	0	30.5714	500	0	0	0
526	2	4	7	2	0	19.736	0	0	0	1	0	0	39.4286	3100	0	0	0
527	3	4	3	2	0	19.5006	0	0	0	0	0	0	41.1429	3400	1	0	1
528	2	5	1	2	0	25.3902	0	0	0	0	0	0	37.1429	3500	0	0	0
529	3	3	5	1	0	21.7784	0	0	0	0	0	0	40.2857	3600	1	0	1
530	2	4	3	1	0	18.2857	0	0	0	0	0	0	27	2000	0	0	0
531	2	4	5	3	0	16.6133	0	0	0	0	0	0	37.7143	3500	0	0	0
532	2	4	4	2	1	16.6016	0	0	0	0	0	0	39.4286	3100	0	0	0
533	2	5	3	3	1	21.4249	0	0	0	0	0	1	38.1429	3500	0	0	0
534	2	5	4	3	1	19.428	0	0	0	0	1	0	39.4286	3300	1	0	1
535	2	4	2	2	1	22.8928	1	0	0	0	0	0	39.7143	4000	0	0	0
536	2	4	3	3	1	19.052	0	0	0	0	0	0	40.5714	3500	0	0	0
537	2	3	4	1	1	24.1217	0	0	0	0	1	1	39.1429	3600	0	0	0
538	2	4	3	1	1	21.875	0	0	0	0	0	0	38.8571	3500	1	0	0
539	1	4	4	2	1	20.1951	0	0	0	0	1	0	40.2857	3000	0	0	0
540	2	5	4	1	1	18.0938	0	0	0	0	0	1	36	2400	1	1	1
541	2	4	2	1	1	20.4444	0	0	0	0	0	0	39.4286	3400	1	0	0
542	2	5	2	1	1	18.8615	0	0	0	0	0	0	39.1429	3500	1	0	1
543	2	5	5	3	1	20.1873	0	0	0	0	0	0	39.4286	3000	1	0	1
544	2	3	2	1	1	17.6254	0	0	0	0	0	0	39.1429	3000	0	0	0
545	2	5	2	1	1	18.8942	0	0	0	0	0	0	40.4286	3500	0	0	0
546	2	5	7	2	1	19.5312	0	0	0	0	0	0	39.7143	3600	0	0	0
547	2	5	1	2	1	18.4265	0	0	0	0	0	1	40	2800	1	0	0
548	2	4	3	2	1	20.7008	0	0	0	0	0	0	41	3300	1	0	1
549	2	5	5	2	1	19.0443	0	0	0	0	0	0	40.2857	3200	1	0	0
550	2	4	8	1	1	18.2262	0	0	0	0	1	0	31	2400	1	0	1
551	2	5	2	2	1	18.9736	0	0	0	0	0	1	41	3100	1	0	1
552	2	4	3	2	1	20.3244	0	0	0	0	0	0	39.5714	3100	1	0	1
553	2	5	1	2	0	16.6493	0	0	0	0	1	0	40.1429	3100	0	0	0
554	2	4	3	2	1	18.3594	0	0	1	0	1	0	40.1429	3500	0	0	1
555	4	4	8	1	1	19.433	0	0	0	0	0	0	40.8571	3200	1	0	1
556	1	3	3	2	1	18.026	0	0	0	0	0	0	40	2400	0	0	1
557	2	4	6	2	1	15.9675	0	0	0	0	1	0	40.4286	3500	0	0	0
558	3	4	3	1	1	17.898	1	0	0	0	0	0	40.2857	3900	0	0	0
559	2	5	1	2	0	24.4646	0	0	0	0	0	0	39.5714	3200	1	0	1
560	3	5	1	3	1	21.7192	0	0	0	0	0	0	39.2857	3600	0	0	0
561	2	5	5	2	1	17.5781	0	0	0	0	0	0	39.5714	2900	0	0	0
562	2	4	2	3	1	22.8928	0	0	0	0	0	0	38.8571	3400	1	0	0
563	1	4	3	2	1	15.5556	0	0	0	0	0	0	40.1429	3200	0	0	0
564	2	4	1	2	1	18.7962	0	0	0	0	1	1	39	3200	1	0	0
565	4	3	4	1	1	23.9224	0	0	0	0	0	0	39.5714	3500	0	0	0
566	2	4	1	2	1	22.3948	0	0	0	0	0	0	36	2700	0	0	0
567	2	5	1	2	1	17.8506	0	0	0	0	0	0	39.5714	3000	1	0	0
568	2	4	4	2	1	21.3382	0	0	0	0	1	0	38.1429	3300	1	0	1
569	2	3	8	1	0	18.7962	0	0	0	0	0	0	41.2857	3200	0	0	0
570	2	4	3	1	1	17.5781	0	0	0	0	1	0	39.7143	4200	0	0	0
571	2	5	7	3	1	20.8117	0	0	0	0	1	0	39.2857	3100	1	1	0
572	2	5	3	1	1	21.4031	0	0	0	0	0	0	39	3800	0	0	0
573	2	4	1	3	1	18.2222	0	0	1	1	1	0	38.5714	2900	1	0	0
574	4	2	4	1	1	22.1104	0	0	0	0	1	0	39.7143	3200	0	0	0
575	2	5	2	1	1	17.898	0	0	0	0	0	0	38.8571	3000	1	0	1
576	3	5	8	2	1	23.1247	0	0	0	0	0	1	38.7143	2700	1	0	0
577	2	4	3	2	1	19.2706	0	0	0	0	0	0	38.5714	3400	1	0	1
578	2	4	3	2	1	19.5556	0	0	0	0	1	0	41.2857	3300	1	0	0
579	2	5	1	2	1	21.3333	0	0	0	0	0	0	38.8571	3400	1	0	1
580	1	4	2	1	1	23.1405	0	0	0	0	0	0	40	3800	0	0	0
581	2	4	7	1	1	17.9688	0	0	0	0	0	0	39.7143	3100	0	0	1
582	2	4	3	1	1	25.3906	0	0	0	0	0	0	39.2857	3100	1	0	0
583	3	3	2	1	1	21.7778	0	0	1	1	0	1	37.5714	3700	0	0	0
584	2	5	1	1	0	17.898	0	0	0	0	0	0	37.1429	2700	0	0	0
585	2	4	4	3	1	25.6369	0	0	0	0	1	0	39.2857	3200	1	0	0
586	2	5	5	1	1	25.711	0	0	0	0	0	0	39.8571	3500	1	0	1
587	2	5	1	2	1	20.83	0	0	0	0	0	0	41.4286	3700	1	0	0
588	3	3	5	2	1	23.3091	0	0	0	0	1	0	37	2800	0	0	0
589	2	3	5	1	1	18.7962	0	0	0	0	0	0	40.2857	3600	1	0	0
590	2	3	5	2	1	23.1111	0	0	0	0	0	0	39.1429	3300	1	0	1
591	2	4	4	2	0	20.0773	0	0	0	0	0	0	40.2857	3200	1	0	0
592	1	4	5	1	1	26.1719	0	0	0	0	0	0	36.7143	2900	1	0	1
593	2	4	4	2	1	16.4062	0	0	0	0	0	0	39	2700	1	0	0
594	2	5	7	3	1	20.9566	0	0	0	0	0	0	39.8571	4000	0	0	0
595	2	5	1	2	1	19.1406	0	0	0	0	0	0	39.1429	3000	1	0	0
596	2	4	3	1	0	19.9481	0	0	0	0	0	0	40.5714	4000	1	0	0
597	3	5	2	2	0	20.9321	0	0	0	0	0	0	41.4286	3500	1	0	0
598	2	3	3	2	0	18.3143	0	0	0	0	0	0	35.4286	1900	0	0	0
599	2	5	1	2	0	20.8984	0	0	0	0	0	0	40	4000	0	0	0
600	2	5	2	2	0	19.1478	0	0	0	0	1	0	40.2857	3500	0	0	0
601	2	5	1	3	0	19.607	0	0	0	0	0	0	38.1429	2900	0	0	0
602	2	5	2	2	0	19.1467	0	0	0	0	0	0	42.2857	3700	0	0	0
603	1	4	5	3	0	21.875	0	0	0	0	0	0	39.2857	3700	0	0	0
604	2	5	7	2	0	20.4294	0	0	0	0	0	0	39.8571	2600	0	0	0
605	3	3	4	3	0	20.6667	0	0	0	0	0	0	40.1429	2900	0	0	0
606	3	4	2	1	0	22.4609	1	0	0	0	0	1	38.1429	3300	1	0	0
607	2	5	1	2	0	23.2816	0	0	0	0	0	0	38	3000	0	0	0
608	2	4	5	2	0	20.4876	0	0	0	0	0	0	39.2857	3200	1	0	0
609	1	4	4	2	0	19.6511	0	0	0	0	0	0	38.4286	3600	0	0	0
610	1	3	2	1	0	22.2222	1	0	0	0	0	0	38.7143	3600	0	0	0
611	2	4	3	2	0	18.2183	0	0	0	0	0	0	38.4286	3200	0	0	0
612	2	5	7	2	0	23.4375	0	0	0	0	0	0	38.4286	3600	0	0	0
613	3	3	4	1	0	18.9463	0	0	0	0	0	0	38.4286	3100	0	0	0
614	2	4	3	3	0	21.3599	0	0	0	0	0	0	40.1429	4000	0	0	0
615	3	3	4	1	0	21.5019	0	0	0	0	0	0	37.7143	3100	1	1	0
616	2	4	3	1	0	25.204	0	0	0	0	0	0	40.1429	3100	0	0	0
617	2	5	6	1	0	21.3599	0	0	0	0	0	1	40.5714	3200	0	0	0
618	2	5	1	1	0	18.7305	0	0	0	0	0	0	40	3700	0	0	0
619	2	4	2	1	1	18.026	0	0	0	0	0	0	44	3200	0	0	0
620	3	5	2	3	0	19.0443	0	0	0	0	0	0	41	3200	0	0	0
621	2	5	1	3	0	19.5717	0	0	0	0	0	0	38.2857	3300	0	0	0
622	1	2	4	1	0	25.5367	0	0	0	0	0	1	38.2857	2800	1	0	0
623	2	4	2	2	0	18.026	0	0	0	0	0	0	41	4300	0	0	0
624	4	5	1	2	0	19.1406	0	0	0	0	0	0	40.4286	3600	0	0	0
625	2	3	4	2	0	23.5304	0	0	0	0	0	0	37.8571	3900	0	0	0
626	2	5	2	2	0	21.304	0	0	0	0	0	0	37.8571	3100	0	0	0
627	4	4	7	1	0	23.3275	1	1	0	0	0	0	38.4286	4000	0	0	0
628	3	3	3	1	0	20.5049	0	0	0	0	0	0	39.8571	2800	0	0	0
629	2	4	5	1	0	25.8876	0	0	0	0	0	0	40.1429	3300	1	0	0
630	2	3	2	2	0	20.4518	0	0	0	0	0	0	39.2857	3300	0	0	0
631	2	5	2	2	0	15.5817	0	0	0	0	0	0	37.5714	3100	0	0	0
632	2	5	7	2	0	18.4265	0	0	0	0	0	0	41.1429	3200	0	0	0
633	2	5	2	1	0	24.7676	0	0	0	0	0	1	40.2857	4200	0	0	0
634	4	2	5	2	0	32.0513	0	0	0	0	0	0	39.5714	3800	1	0	0
635	3	3	5	2	0	20.8889	0	0	0	0	0	0	35.7143	1000	1	1	0
636	2	4	2	2	0	22.2222	0	0	1	0	0	1	39	3300	0	0	0
637	3	4	3	1	0	17.0245	0	0	0	0	0	0	40.7143	3700	1	0	1
638	2	5	3	2	0	19.6762	0	1	0	0	0	0	40.1429	3700	0	0	0
639	2	4	3	1	0	19.5556	0	0	0	0	0	1	40.8571	3100	0	0	0
640	2	5	6	2	0	21.9899	0	0	0	0	0	0	41.8571	3500	0	0	0
641	1	4	6	2	0	31.25	0	0	0	0	0	0	35.1429	2400	1	0	1
642	3	4	5	1	0	26.1719	0	0	0	0	0	1	40.2857	3500	1	0	0
643	3	4	5	2	0	29.6158	0	0	0	0	0	1	35.5714	2800	0	0	1
644	3	5	3	2	0	21.7865	0	0	0	0	1	0	38.8571	3500	0	0	0
645	2	4	8	2	0	17.3333	0	0	0	0	0	0	39.8571	3000	1	0	0
646	3	3	2	2	0	24.4646	0	0	0	0	0	1	39.8571	3500	0	0	0
647	2	5	3	1	0	23.634	0	0	0	0	0	0	38.5714	3000	0	0	1
648	2	4	3	3	0	18.3594	0	0	0	0	0	0	40.1429	3200	1	0	0
649	1	4	3	2	0	18.6667	0	0	0	0	0	0	39.2857	3500	0	0	0
650	2	4	3	2	0	22.2222	0	0	0	0	0	0	39.1429	2900	0	0	0
651	3	4	2	1	0	21.7778	0	0	0	0	0	0	38.7143	3700	1	0	0
652	2	3	3	2	0	20.5457	0	0	0	0	0	0	42.2857	3700	1	0	1
653	2	4	3	1	0	18.7888	0	0	0	1	0	0	41	3600	1	0	0
654	3	4	2	1	0	25.1039	0	0	0	0	0	0	40.2857	3300	0	0	0
655	2	3	3	2	0	17.313	0	0	0	0	1	0	38.2857	2800	1	0	0
656	3	4	5	2	0	23.4337	0	0	0	0	0	0	40	3800	0	0	0
657	2	4	3	1	1	16.4444	0	0	0	0	0	0	40	3200	0	0	1
658	2	4	3	1	0	22.9421	0	0	1	1	0	0	37.8571	3200	1	1	0
659	3	4	2	1	0	23.6911	0	0	0	0	0	0	39.2857	3300	0	0	0
660	2	3	3	1	0	20	0	0	0	0	0	0	39.8571	3300	1	0	0
661	1	4	4	2	0	21.875	0	0	0	0	0	0	34.5714	2000	0	0	0
662	2	5	3	3	0	21.5045	0	0	0	0	0	0	39.2857	3500	1	0	0
663	3	4	5	1	0	22	0	0	0	0	0	0	39.8571	3750	0	0	0
664	2	5	6	1	0	23.5556	0	0	0	1	0	0	40.2857	3800	0	0	0
665	4	4	2	2	0	21.8577	0	0	0	0	0	1	38.5714	3500	0	0	0
666	3	3	3	2	0	21.1111	0	0	0	0	0	0	39.2857	3800	0	0	0
667	4	4	3	1	0	22.3478	0	0	0	0	1	0	38.4286	3100	0	0	0
668	2	5	5	3	0	20.2848	0	0	0	0	0	0	39.8571	3600	0	0	0
669	2	5	5	1	0	16.6603	0	0	0	0	1	0	40.5714	3000	1	0	0
670	2	5	2	2	0	20.8117	0	0	0	0	0	1	38.1429	3000	0	0	0
671	2	4	3	1	0	28.3039	0	0	0	0	0	0	38.8571	4000	1	0	0
672	3	4	2	2	0	23.634	0	0	0	0	0	1	41	3800	0	0	0
673	2	4	3	1	0	18.75	0	1	0	0	0	0	38.2857	3600	0	0	0
674	3	3	8	1	0	21.6441	0	0	0	0	0	0	39.5714	3400	1	0	0
675	2	5	1	2	0	17.9418	0	0	0	0	0	0	39.5714	3150	1	0	0
676	2	5	2	2	0	19.5717	0	0	0	0	0	0	38.7143	2800	0	0	0
677	2	3	3	1	0	28.8889	0	0	0	0	0	0	38.8571	3000	0	0	0
678	3	5	2	1	0	21.83	0	0	0	0	0	1	39.5714	4000	0	0	0
679	1	4	7	1	0	18.6115	1	0	0	0	0	0	39.2857	3000	1	0	0
680	2	5	1	2	0	19.2234	0	0	0	0	0	0	39.2857	2900	1	0	0
681	2	4	2	1	0		0	0	0	0	0	0	37.1429	3000	0	0	1
682	1	4	8	1	0	19.6311	0	1	0	0	0	0	38.5714	3100	1	0	0
683	1	4	3	1	0	22.5069	0	0	0	0	0	0	38.2857	3500	1	0	0
684	1	4	7	2	0	17.2248	0	0	0	0	0	0	43.8571	2900	0	0	0
685	2	5	6	3	0	17.6606	0	0	0	0	0	0	39.1429	2800	0	0	1
686	2	3	5	2	0	18.5547	0	0	0	0	0	0	38.4286	3200	1	0	0
687	2	4	4	1	0	21.6797	0	0	0	0	0	1	38.2857	3300	1	0	0
688	2	5	1	2	0	18.5547	0	0	0	0	1	0	39.2857	3400	0	0	0
689	3	3	2	1	0	21.9261	0	0	0	0	0	0	40.7143	3600	0	0	0
690	2	5	6	2	0	21.1111	0	0	0	0	0	0	40.5714	3300	1	0	0
691	1	4	7	1	1	17.7734	0	0	0	0	0	0	40.1429	3600	0	0	0
692	2	3	2	1	1	20.0184	0	0	0	0	0	0	39.2857	3300	0	0	0
693	2	5	6	2	0	20.8889	0	0	0	0	0	0	39.1429	2800	0	0	0
694	2	5	6	2	0	22.6562	0	0	0	0	0	0	41	3400	0	0	0
695	2	5	1	2	0	22.6667	0	0	0	0	0	0	39.8571	3500	0	0	0
696	2	3	4	1	0	17.8465	0	0	0	0	0	0	40.4286	3300	0	0	0
697	2	4	3	1	1	19.3821	0	0	0	0	0	0	40.8571	3500	1	0	0
698	3	3	2	1	0	24.3496	0	0	0	0	0	0	37.7143	3600	0	0	0
699	2	3	2	1	0	24.5577	0	0	0	0	0	0	40.4286	2900	0	0	0
700	2	5	1	2	0	19.5556	0	0	0	0	0	0	40.4286	4000	0	0	0
701	3	3	4	1	0	27.1111	0	0	0	0	0	1	37.4286	3500	0	0	0
702	2	4	2	2	0	20.4491	0	0	0	0	0	0	40.7143	3400	0	0	0
703	2	4	3	1	1	17.0529	0	0	0	0	1	0	41.2857	3000	0	0	0
704	2	3	5	2	0	16.3725	0	0	0	0	0	0	38.1429	3100	0	0	0
705	2	4	4	2	0	20.4444	0	0	0	0	0	0	40	3400	1	1	0
706	2	5	2	2	0	18.4426	0	0	0	0	0	0	40.1429	3500	0	0	0
707	2	5	3	1	0	14.9844	0	0	0	0	0	0	39.7143	3000	0	0	0
708	2	3	2	1	0	21.9816	0	0	0	0	0	0	41.4286	3700	0	0	0
709	2	5	3	1	0	18.6667	0	0	0	0	0	0	40	2800	1	0	0
710	2	5	2	2	0	17.7282	0	0	0	0	0	0	36.7143	2700	0	0	0
711	2	5	8	1	0	19.9792	0	0	0	0	0	0	38.4286	2500	0	0	0
712	2	5	2	2	0	16.3847	0	0	0	0	0	0	40.2857	3500	0	0	0
713	2	5	6	2	0	20.9321	0	0	0	0	1	0	39.8571	3100	1	0	0
714	2	5	1	3	0	20.8933	0	0	0	0	0	0	41	3400	0	0	0
715	2	5	1	3	0	20.0288	0	0	1	1	0	0	37.7143	3000	1	0	0
716	2	5	1	3	0	19.0311	0	0	0	0	0	0	39.2857	3100	0	0	0
717	4	3	5	2	0	21.6413	0	0	0	1	1	0	38.8571	3500	0	0	0
718	2	5	1	3	0	20.5688	0	0	0	0	0	0	27.2857	2900	0	0	0
719	2	5	7	1	0	20.3125	0	0	0	0	0	0	40.7143	3300	1	0	0
720	2	5	2	2	1	16.8663	0	0	0	0	0	0	38.2857	3400	0	0	0
721	2	3	3	3	0	21.5045	0	0	0	0	0	1	37.5714	2700	1	0	0
722	2	5	1	1	0	20.0288	0	0	0	0	0	0	39.5714	2700	0	0	0
723	3	5	3	2	0	21.0962	0	0	0	0	0	0	41	3600	0	0	0
724	3	5	5	2	0	21.4844	0	0	0	0	0	0	38.2857	3600	0	0	0
725	2	4	4	3	0	24.6711	0	0	0	0	0	0	39.2857	3000	0	0	0
726	2	5	2	2	0	20.7031	0	0	0	0	0	0	39.1429	3100	0	0	0
727	3	3	5	2	0	21.9076	0	0	0	0	0	1	39.5714	3500	0	0	0
728	2	5	6	2	0	20.4467	0	0	0	0	0	0	40.4286	3500	0	0	0
729	2	5	2	2	0	18.2563	0	0	0	0	0	0	39.5714	3200	0	0	0
730	2	5	3	1	0	18.9386	0	0	0	0	0	0	39	2100	0	0	0
731	2	4	3	1	0	20.1745	0	0	0	0	0	0	39.7143	3400	0	0	0
732	2	5	8	2	0	19.415	0	0	0	0	0	0	39.7143	3900	0	0	0
733	2	4	3	2	0	19.6511	0	0	0	0	0	0	37.7143	2900	1	0	0
734	2	3	2	2	0	22.3543	0	0	0	0	0	1	38.8571	3300	1	1	0
735	3	3	2	1	0	22.5466	0	0	0	1	0	0	39.2857	3300	0	0	0
736	3	3	5	2	0	22.0603	0	0	0	0	1	1	38.7143	3200	1	0	1
737	2	4	5	2	1	20	0	0	0	0	0	0	39	2900	0	0	0
738	4	3	3	2	0	21.2306	0	0	0	0	0	0	40.1429	3400	0	0	0
739	2	4	1	2	0	22.9421	0	0	0	0	0	0	40.4286	3200	0	0	0
740	4	3	5	2	1	24.2452	0	0	0	0	0	0	38.7143	3100	1	0	0
741	2	5	6	3	0	18.3594	0	0	0	0	0	0	39.1429	3700	0	0	0
742	3	4	4	1	0	18.2424	0	0	0	0	0	0	39	3500	0	0	0
743	2	4	3	1	0	18.5108	0	0	0	0	0	1	39.5714	3700	1	0	0
744	4	4	2	3	0	18.424	0	0	0	0	0	0	40.5714	3300	0	0	0
745	2	3	7	1	0	22.8889	0	0	0	0	0	0	39.4286	3600	0	0	0
746	2	4	7	1	0	17.4987	0	0	0	0	0	0	37.7143	2700	0	0	0
747	2	5	4	1	1	18.8889	0	0	0	0	0	0	32.2857	1700	0	0	0
748	2	5	1	3	0	24.2439	0	0	0	0	0	0	38.5714	3300	0	0	0
749	3	4	5	1	0	18.662	0	0	0	0	0	0	38.2857	2900	0	0	0
750	2	4	4	1	0	18.4265	0	0	0	0	0	0	39	2700	0	0	0
751	3	5	2	1	0	22.2963	0	0	0	0	0	0	38.8571	3300	1	0	0
752	2	5	2	3	0	21.4903	0	0	0	0	0	0	41	3700	1	0	0
753	2	5	2	2	1	20.5592	0	0	0	0	0	0	39.1429	3000	0	0	0
754	2	5	6	2	0	20.0288	0	0	0	0	0	0	37.7143	2800	0	0	0
755	2	5	6	2	0	26	0	0	0	0	0	0	36	2800	0	0	0
756	2	5	2	2	1	17.7734	0	0	0	0	0	0	39.2857	3000	0	0	0
757	2	5	2	1	0	17.2248	0	0	0	0	0	0	34.1429	2400	1	1	0
758	2	5	8	2	0	19.2706	0	0	0	0	0	0	40.1429	3800	1	0	0
759	2	5	2	2	0	21.3333	0	0	0	0	0	0	40.7143	3200	0	0	0
760	2	5	5	2	1	20.3856	0	0	0	0	0	0	41.8571	3100	0	0	1
761	2	4	5	2	0	17.7183	0	0	0	0	0	0	39	3200	0	0	0
762	2	4	7	2	1	17.3134	0	0	0	0	0	0	39.4286	3400	0	0	0
763	3	5	2	2	0	22.8516	0	0	0	0	0	0	40.2857	3500	0	0	0
764	4	3	4	1	0	22.806	0	0	0	0	0	0	39.7143	4000	0	0	0
765	2	4	7	3	0	19.2277	0	0	0	0	0	0	38.4286	3100	1	0	0
766	1	4	8	1	0	22.5215	0	0	0	0	0	0	38.5714	3600	1	0	0
767	2	3	3	2	0	18	0	0	0	0	0	0	39.2857	3400	1	0	0
768	4	3	4	1	0	19.3962	0	0	0	0	1	1	40.5714	4200	1	0	0
769	2	5	3	2	0	21.436	0	0	0	0	0	0	39	3000	0	0	0
770	3	3	1	2	0	25.2363	0	1	0	0	0	0	39.5714	3800	0	0	0
771	3	2	5	1	0	17.2248	0	0	0	0	0	0	37.2857	3600	1	0	0
772	2	4	5	2	0	18.9745	0	0	0	0	1	0	39.7143	3300	0	0	0
773	2	5	1	1	0	21.9098	0	0	0	0	0	0	40.5714	3600	0	0	0
774	4	3	4	2	0	25.9107	0	0	0	0	0	0	40.1429	4100	0	0	0
775	3	4	5	2	0	20.3954	0	0	0	0	1	0	38.2857	3600	0	0	0
776	2	5	1	2	0	23.9361	0	1	0	0	0	0	39	3300	0	0	0
777	2	5	6	3	0	19.4772	0	0	0	0	0	0	39	3400	0	0	0
778	3	4	5	1	0	25.6369	0	0	0	0	0	0	39.8571	3800	0	0	0
779	3	4	5	1	0	21.9839	0	0	1	0	1	0	39.2857	3500	1	0	0
780	3	4	1	2	0		0	0	0	0	1	0	39	3600	0	0	0
781	2	5	3	3	1	20.5049	0	0	0	0	0	0	39.2857	3200	0	0	0
782	2	5	2	2	0	21.3786	0	0	0	0	1	0	39.1429	3500	0	0	0
783	2	5	1	3	0	18.9036	0	0	0	0	0	0	40.2857	3500	0	0	0
784	3	5	1	2	0	22.4813	0	0	0	0	0	0	40.1429	3800	1	0	0
785	3	5	1	2	0	20.4294	0	0	0	0	0	0	39.4286	3100	0	0	0
786	2	4	5	2	1	16.3847	0	0	0	0	0	0	39.8571	3500	1	0	1
787	3	4	3	1	0	20.0288	0	0	0	0	0	0	40.4286	2700	0	0	0
788	2	5	6	2	0	21.2183	0	1	0	0	0	0	39.8571	3200	0	0	0
789	2	4	5	1	0	19.5312	0	1	0	0	0	0	38.1429	3000	1	0	0
790	3	3	3	2	0	20.9566	0	0	0	0	0	0	39.8571	3600	0	0	0
791	2	3	4	1	0	22.4766	0	0	0	0	0	0	39.7143	3100	0	0	0
792	2	5	4	2	1	20.0288	0	0	0	0	1	0	40.8571	3200	1	0	0
793	3	4	3	1	0	20.4491	0	0	0	0	0	0	39.4286	3200	0	0	0
794	3	4	3	1	0	19.6311	0	0	0	0	0	0	40.2857	4600	1	0	0
795	2	3	2	1	1	22.3478	0	0	0	0	0	0	37.4286	3100	1	0	0
796	2	4	8	2	1	21.9364	0	0	0	0	0	0	39.8571	3700	0	0	0
797	2	4	4	2	0	20.8117	0	0	0	0	0	0	39.2857	3300	1	0	0
798	2	5	2	3	0	23.2335	0	0	0	0	1	0	40.2857	3700	0	0	0
799	2	4	4	2	0	22.9398	0	0	0	0	0	0	40	3500	0	0	0
800	2	5	7	1	0	22.4813	0	0	0	0	0	0	40.2857	3700	1	0	0
801	2	3	1	2	0	21.0828	0	1	0	0	0	0	39.1429	3200	0	0	0
802	3	3	5	2	0	26.2222	0	0	0	0	1	0	38.5714	3100	0	0	0
803	2	5	1	2	0	19.7384	0	0	0	0	0	0	39.1429	3100	0	0	0
804	2	5	6	2	0	23.9334	0	0	0	0	0	1	37.4286	3000	1	0	0
805	2	5	2	2	1	21.7778	0	0	0	0	0	0	41	3200	0	0	0
806	3	4	3	2	1	22.6562	0	0	0	0	0	0	37.1429	3800	0	0	0
807	2	5	1	2	0	20.5457	0	0	0	0	0	0	40.4286	3200	1	0	0
808	2	5	3	2	1	22.8889	0	1	0	0	0	0	40	3200	0	0	0
809	2	4	3	2	1	23.9361	0	0	0	0	0	0	40.7143	4200	1	0	0
810	2	5	2	2	0	20	0	0	0	0	1	0	34.4286	3300	0	0	0
811	2	4	2	2	0		0	0	0	0	0	0	38.1429	3000	0	0	0
812	3	3	4	1	0	22.5161	0	0	0	1	1	0	33.1429	2400	1	1	0
813	3	3	4	1	0	19.5312	0	0	0	0	0	0	38	3700	0	0	0
814	2	5	3	3	0	21.0938	0	0	0	0	0	0	37.7143	2900	0	0	0
815	3	3	4	2	0	21.4573	0	0	0	0	0	0	38.8571	3500	1	0	0
816	2	4	2	1	0	20	0	0	0	0	0	0	38	3200	1	0	0
817	2	5	1	2	0		0	0	0	0	0	0	40.2857	3400	0	0	0
818	2	5	7	2	0	22.0317	0	0	0	0	0	0	37.8571	3500	1	0	0
819	2	5	7	2	1	22.6667	0	0	0	0	0	0	39.1429	3100	0	0	0
820	2	4	7	2	0	22.3133	0	0	0	0	0	0	40.1429	3300	0	0	0
821	2	5	2	1	1	21.3333	0	0	0	0	0	0	40.1429	3300	0	0	0
822	2	3	3	1	1	20.4518	0	0	0	0	0	0	40.4286	3000	0	0	0
823	2	5	6	2	0	18.75	0	0	0	0	0	0	41.4286	3200	0	0	0
824	4	4	5	1	0	17.4449	0	0	0	0	1	1	42.2857	3400	0	0	0
825	3	3	3	1	0	21.4286	0	1	0	0	0	0	37.4286	3600	1	0	0
826	2	4	7	2	0	20.7031	0	0	0	0	0	0	40.7143	3500	0	0	0
827	2	5	7	3	0	18.6709	0	0	0	0	0	0	38.5714	3400	1	0	0
828	2	5	4	2	0	21.3593	0	0	0	0	0	0	38.7143	3500	0	0	0
829	2	5	1	2	0	18.048	0	1	0	0	0	0	38.1429	3100	0	0	0
830	2	5	6	1	1	17.7778	0	0	0	0	0	0	39.8571	3400	1	0	0
831	2	5	2	3	1	18.8271	0	0	0	0	0	0	33.7143	2400	1	1	0
832	2	5	1	2	1	22.2222	0	0	0	0	0	0	39	3000	0	0	0
833	2	5	1	3	1	21.7784	0	0	0	0	0	0	40.4286	3200	0	0	0
834	2	5	2	2	0	22.2656	0	0	0	0	0	0	40	3600	1	1	1
835	2	4	7	2	1	20.0778	0	0	0	0	0	0	34.8571	2400	1	0	0
836	3	5	6	2	1	20.1264	0	0	0	0	0	0	38.4286	2800	0	0	0
837	3	4	5	2	0	21.4536	0	0	1	0	0	0	38	3700	0	0	0
838	2	5	1	2	1	20.1956	0	0	0	0	0	0	39	4000	0	0	0
839	2	5	1	2	1	23.1111	0	0	0	0	0	0	40.2857	3600	0	0	0
840	2	3	3	3	1	20.3125	0	0	0	0	0	0	40.5714	4000	0	0	0
841	1	3	5	1	0	20.0288	0	0	0	0	0	0	41	3000	1	0	0
842	4	3	5	1	0	22.2905	0	0	0	0	0	0	40	3100	0	0	0
843	2	4	3	2	0	18.4265	0	0	0	0	0	0	31.7143	500	0	0	0
844	2	4	1	2	1	21.2084	0	0	0	0	1	0	38	3000	0	0	0
845	3	4	3	1	0	21.7778	0	0	0	0	0	0	39	3200	0	0	0
846	2	3	2	1	1	24.6711	0	0	0	0	0	1	41	3300	0	0	0
847	2	4	3	1	1	18.7305	0	0	0	0	0	0	38	3000	0	0	0
848	3	4	3	2	0	21.0007	1	0	0	0	0	0	35.2857	1900	1	0	0
849	3	5	1	2	1	20.8117	0	0	0	0	0	0	40.2857	3600	0	0	0
850	2	4	2	1	1	20	0	0	0	0	1	0	37.5714	3000	1	0	0
851	2	5	1	2	1	23.4952	1	0	0	0	0	0	38.8571	3200	0	0	0
852	2	4	1	3	0	25.7117	0	0	0	0	1	1	37.5714	2400	0	0	0
853	2	5	2	3	1	19.433	0	1	0	0	0	0	39	3300	0	0	0
854	2	5	3	2	1	24.974	0	0	0	0	0	0	39.2857	2800	1	0	0
855	2	4	2	1	1	21.7778	0	0	0	0	0	0	40.4286	3000	0	0	0
856	2	5	1	2	1	18.1955	0	0	0	0	0	0	40.4286	3600	0	0	0
857	2	5	5	2	0	20.2694	0	0	0	0	0	0	41.5714	3300	0	0	0
858	2	3	3	1	1	22.5183	0	0	0	0	0	0	39.1429	2700	1	0	0
859	2	5	1	2	0	20.1172	0	0	0	0	0	0	40	3500	0	0	0
860	2	5	1	3	1	21.7865	0	0	0	0	0	0	39.4286	3100	0	0	0
861	2	5	1	2	0	18.75	0	0	0	0	0	0	39.1429	3500	0	0	0
862	2	5	3	2	0	20.4444	0	0	0	0	0	0	40.2857	4000	0	0	0
863	2	3	8	1	0	20.3428	0	0	0	0	0	0	40	3200	0	0	0
864	3	3	4	1	0	18.7962	0	0	0	0	1	0	40.2857	3300	1	1	1
865	2	4	8	2	1	23.931	0	0	0	0	0	1	39.5714	3400	1	0	0
866	2	5	7	2	0	23.8281	0	0	0	0	0	0	39.4286	3500	0	0	0
867	4	4	2	3	0	19.4734	0	0	0	0	1	0	38.2857	2800	0	0	0
868	2	5	1	2	0	19.563	0	0	0	0	0	0	36.8571	2600	0	0	0
869	4	3	8	1	0	23.8728	0	0	0	0	0	1	40.4286	3200	0	0	0
870	3	4	1	3	1	24.5577	0	0	0	0	1	0	36	2800	0	0	0
871	2	4	2	1	1	22.2963	0	0	0	0	0	0	40	2400	1	1	1
872	2	5	3	2	1	23.1111	0	0	0	0	0	0	39	3200	0	0	0
873	1	4	7	1	0	16	0	0	0	0	0	0	38.2857	3500	0	0	0
874	3	5	2	2	0	22.8928	0	0	0	0	1	1	38.8571	3200	0	0	0
875	3	4	5	3	0	21.0772	0	0	0	0	0	0	39.1429	4200	0	0	0
876	2	4	5	1	0	19.8347	0	0	0	0	0	0	39	3500	0	0	0
877	2	5	1	3	1	18.026	0	0	0	0	0	0	40	3200	1	0	0
878	4	3	3	1	0	20.3954	0	0	0	0	1	0	38.8571	3100	0	0	0
879	2	4	5	1	0	19.7239	0	0	0	0	0	1	40.5714	3300	0	0	0
880	2	4	1	2	0	20.3125	0	0	0	0	0	0	40.4286	3900	0	0	0
881	2	4	3	1	0	22.6474	0	0	0	0	0	0	39.8571	3900	0	0	0
882	4	3	4	2	1	24.6667	0	0	0	0	1	0	40.4286	3000	0	0	0
883	2	3	4	2	1	19.1111	0	0	0	0	0	0	40.8571	3300	1	1	0
884	2	5	5	2	0	18.75	0	0	0	0	0	0	38.8571	3200	0	0	0
885	3	5	1	3	1	21.2306	0	1	0	0	1	0	40.5714	3400	0	0	0
886	3	4	8	3	1	21.0938	0	0	0	0	0	0	38.1429	3300	0	0	0
887	1	3	3	1	1	19.5006	0	0	0	0	0	0	30.1429	1000	0	0	0
888	3	3	3	2	1	21.3675	0	0	0	0	1	1	39	3400	0	0	0
889	1	4	5	1	1	18.9745	0	0	0	0	0	0	38.5714	3100	0	0	0
890	1	4	2	1	0	18.6115	0	0	0	0	0	0	39.2857	2700	0	0	0
891	1	4	6	1	1	17.6308	0	0	0	0	0	0	37.8571	3400	0	0	0
892	2	5	4	2	1	19.0443	0	0	0	0	0	0	40.4286	3400	1	0	0
893	2	4	3	1	1	19.1467	0	1	0	0	0	0	39.4286	2500	0	0	0
894	2	2	7	1	0	20.3244	0	0	0	0	0	0	40.4286	3600	0	0	0
895	2	5	1	3	0	21.3333	0	0	0	0	0	0	40.8571	3600	0	0	0
896	3	4	4	1	1	21.3333	0	0	0	0	0	0	38.8571	3000	1	0	0
897	2	4	3	1	1	23.7332	0	0	0	0	0	0	39.7143	3900	0	0	0
898	2	4	2	2	0	17.2879	0	0	0	0	1	0	38.8571	3000	0	0	0
899	3	5	6	2	1	21.2953	0	0	0	0	0	1	39.8571	3600	0	0	0
900	2	5	2	2	0	25.3333	0	0	0	0	0	0	41.5714	2900	0	0	0
901	3	5	2	2	0	20.6905	0	0	0	0	0	0	39.7143	3200	0	0	0
902	2	3	2	2	0	19.2277	0	0	0	0	0	0	40	3500	0	0	0
903	2	4	3	1	1	19.0311	0	0	0	0	0	0	38.5714	3200	0	0	0
904	2	5	1	2	0	17.1468	0	0	0	0	0	0	37.4286	3200	0	0	0
905	2	5	7	1	0	21.7784	0	0	0	0	0	0	40	3400	0	0	0
906	2	4	2	1	0	21.3675	0	0	1	0	0	0	40.4286	3200	1	0	0
907	2	5	8	2	0	24	0	0	1	0	0	0	39.2857	3100	0	0	0
908	2	5	2	3	0	18.591	0	0	0	0	0	0	41.2857	3500	0	0	0
909	4	3	3	2	0	19.7384	0	0	0	0	0	0	38.7143	2400	0	0	0
910	1	5	6	2	0	23.9224	0	0	0	0	0	0	39.7143	3700	0	0	0
911	2	4	6	2	0	18.9745	0	0	0	0	0	0	39	3300	0	1	0
912	2	5	7	2	0	17.4747	0	0	0	0	0	0	38.8571	3200	0	0	0
913	2	5	1	3	0	20.5457	0	0	0	0	0	0	39.7143	3800	0	0	0
914	2	5	8	3	1	20.4294	0	0	0	0	0	1	39.7143	3400	1	0	0
915	2	5	2	2	0	16.6133	0	0	0	0	0	0	38.7143	2200	0	0	0
916	2	5	2	3	0	18.4804	0	0	0	0	0	0	39	3600	0	0	0
917	2	5	2	3	0	20.5693	0	0	0	0	0	1	40.7143	3100	0	0	0
918	2	5	5	3	0	19.1075	0	0	0	0	0	0	39.8571	3500	0	0	0
919	2	5	2	2	1	21.3333	0	0	0	0	0	0	40	2700	1	1	0
920	3	4	2	2	0	17.9688	0	0	0	0	0	0	39.4286	3400	0	0	0
921	1	4	6	2	0	18.7328	0	0	0	0	0	0	39.7143	3800	0	0	0
922	2	3	4	2	0	19.5556	0	0	0	0	0	0	40.5714	3500	1	0	0
923	4	3	8	1	1	25	0	0	0	0	1	1	38.7143	3200	0	0	0
924	3	4	3	2	0	22.3948	0	0	0	0	0	1	38	3000	0	0	0
925	2	3	4	2	0	18.7962	0	0	0	0	0	0	41.4286	3600	1	0	0
926	3	5	1	2	0	17.7778	0	0	1	0	0	0	36.8571	2800	0	0	0
927	2	4	4	1	0	18.7305	0	0	0	0	0	0	38.8571	3300	0	0	0
928	2	4	2	3	0	21.6413	0	0	0	0	1	0	39.2857	3400	0	0	0
929	2	3	5	1	1	20.5457	0	0	0	0	0	0	38.1429	2800	0	0	0
930	2	5	2	3	0	21.0938	0	0	0	0	0	0	41	3400	0	0	0
931	2	5	1	3	0	21.4844	0	0	0	0	0	0	38.8571	3600	1	0	0
932	2	5	1	2	0	17.7462	0	0	0	0	0	0	39.8571	3200	0	0	0
933	2	4	5	1	0	32.8731	0	0	0	0	0	0	40.1429	3600	0	0	0
934	3	5	2	2	1	23.3726	0	0	0	0	0	0	40.1429	3300	0	0	0
935	3	4	8	2	0	19.5312	0	0	0	0	0	0	39.4286	4000	0	0	1
936	1	4	3	1	0	18.4911	0	0	0	0	0	0	41.4286	3300	0	0	0
937	2	5	1	3	0	21.9261	0	0	0	0	1	0	37.8571	3100	0	0	0
938	2	4	3	3	1	16.2331	0	0	0	0	0	0	40.4286	3200	0	0	0
939	2	4	5	1	1	20.3244	0	0	0	0	0	0	38.8571	3000	0	0	0
940	2	5	3	1	1	19.563	0	0	0	0	0	0	40.8571	3400	1	0	0
941	2	4	4	2	0	18.662	0	0	0	0	0	0	39.8571	3100	0	0	0
942	2	5	7	3	0	21.9076	0	0	0	0	0	0	40	3400	0	0	0
943	2	5	1	2	1	17.7778	0	0	0	0	0	0	39.1429	2500	0	0	0
944	2	5	3	2	0	22.1003	0	0	0	0	0	0	41	3800	0	0	0
945	1	3	7	1	1	18.0163	0	0	0	0	0	0	39.1429	3200	0	0	0
946	3	5	5	2	0	21.1927	0	0	0	0	0	0	39.1429	3650	0	0	0
947	2	4	3	1	0	20.881	0	0	0	0	0	0	38.1429	3200	1	0	0
948	2	3	3	2	0	19.23	0	0	0	0	0	0	39.2857	3100	0	0	0
949	2	3	3	1	1	17.7732	0	0	0	0	0	0	40.4286	3300	0	0	0
950	3	4	3	2	0	19.5312	0	0	0	0	0	0	41.1429	3000	0	0	0
951	2	5	2	2	0	19.7239	0	0	0	0	0	0	39.1429	3100	0	0	0
952	2	5	7	2	0	23.0112	0	0	0	0	0	0	41	3200	0	0	0
953	2	3	5	1	1	20.5078	0	0	0	0	0	0	39.1429	3000	0	0	0
954	2	4	4	2	1	17.5278	0	0	0	0	0	0	38.8571	2800	0	0	0
955	2	4	3	1	1	23.2834	0	0	0	0	0	0	35.4286	2300	0	0	0
956	2	4	1	2	1	18.75	0	0	0	0	0	0	40.5714	3100	0	0	0
957	2	5	6	2	0	22.8928	0	0	0	0	1	0	38.1429	2900	0	0	0
958	2	4	7	1	1	20	0	0	0	0	0	0	40.1429	3200	1	0	0
959	2	5	1	2	1	18.8271	0	0	0	0	0	0	40.4286	3500	0	0	0
960	2	3	4	1	0	17.4818	0	0	0	0	1	0	38	2800	0	0	0
961	2	3	4	2	1	18.6548	0	0	0	0	0	1	38.5714	3100	1	0	1
962	3	4	2	1	0	21.9138	0	0	0	0	0	1	39.1429	2800	0	0	0
963	2	3	4	2	0	14.5682	0	0	0	0	0	0	39.7143	3600	0	0	0
964	2	4	3	1	0	20.7756	0	0	0	0	0	0	39.7143	4000	1	0	0
965	2	5	3	1	1	20.5049	0	1	0	0	0	0	40.2857	3200	0	0	0
966	4	2	4	1	1	21.4031	0	0	0	0	1	0	39.1429	3400	1	0	0
967	4	5	2	3	0	18.7305	0	0	0	0	1	0	39	2600	0	0	0
968	2	5	3	2	0	26.2222	0	0	0	0	0	0	34	2100	0	0	0
969	2	2	5	3	1	27.1106	0	0	0	0	0	0	39.2857	3500	1	1	0
970	2	3	5	1	0	21.4573	0	0	0	0	0	0	37.2857	2600	0	0	0
971	2	4	2	3	1	19.8347	0	0	0	0	0	0	39.1429	3500	0	0	0
972	2	4	2	1	0	16.2331	0	0	0	0	0	0	39.7143	2900	0	0	0
973	4	3	4	1	0	25.9695	0	0	0	0	0	0	29.1429	1100	0	0	0
974	2	5	2	3	0	18.3594	0	0	0	0	0	0	41	3900	0	0	0
975	4	3	4	1	0	26.9127	0	0	0	0	0	0	40.1429	3600	0	0	0
976	3	5	1	2	0	21.2084	0	0	0	0	0	1	39.7143	4200	1	0	0
977	2	4	4	2	0	20.4195	0	0	0	0	0	0	39.4286	2800	0	0	0
978	1	4	4	2	0	17.8506	0	0	0	0	0	0	38	3200	0	0	0
979	2	5	2	2	1	20.6612	0	0	0	0	0	0	38.8571	3300	0	0	0
980	3	5	5	2	1	19.1467	0	0	0	0	0	0	38.8571	3300	0	0	0
981	4	4	5	2	0	23.4375	0	0	0	0	0	0	37.5714	3100	0	0	0
982	2	4	3	2	0	20.9366	0	0	0	0	0	0	38.5714	3000	0	0	0
983	3	4	1	2	1	20.4444	0	0	0	0	0	0	39.5714	3200	0	0	0
984	2	5	2	3	0	19.5556	0	0	0	0	0	0	38.4286	3600	0	0	0
985	2	3	3	1	1	19.5556	0	0	0	0	0	0	40.2857	3600	1	0	0
986	3	5	1	1	0	18.0332	0	0	0	0	0	0	38.4286	3200	0	0	0
987	2	3	2	1	0	20.3122	0	0	0	0	0	1	39.5714	3900	0	0	0
988	3	4	2	3	0	18.4426	0	0	0	0	0	1	38.7143	3000	0	0	0
989	2	3	3	1	0	19.7384	0	0	0	0	0	0	38.2857	2900	1	0	0
990	2	5	3	2	1	19.1406	0	0	0	0	0	0	37.7143	3000	0	0	0
991	1	4	3	1	1	20.8889	0	0	0	0	0	0	40.5714	3100	0	0	0
992	3	5	7	3	0	20.7756	0	0	0	0	0	1	39.5714	3000	0	0	0
993	2	4	3	3	1	22.0741	0	0	0	0	0	0	39.2857	3200	0	0	0
994	2	4	3	2	0	20	0	0	0	0	0	0	39.7143	3400	0	0	0
995	3	5	1	2	0	24.0346	0	0	0	0	0	1	40.4286	3500	0	0	0
996	2	4	2	1	0	19.7055	0	0	0	0	0	0	40.2857	3200	0	0	0
997	3	5	2	2	0	20.9572	0	0	0	0	0	0	40.8571	3600	1	0	0
998	3	5	2	1	0	22.2905	0	0	0	0	0	0	38.7143	2800	0	0	0
999	2	5	1	2	1	21.5139	0	0	0	0	0	0	38.8571	2800	0	0	0
1000	3	5	2	3	1	19.7239	0	0	0	0	0	0	40.1429	3600	0	0	0
1001	2	5	1	2	0	19.3821	0	0	0	0	0	0	35.1429	2200	1	0	0
1002	2	4	3	2	0	19.1467	0	0	0	0	0	0	40.1429	2800	0	0	0
1003	2	5	7	2	0	19.2277	0	0	0	0	0	0	39.8571	3000	0	0	0
1004	2	5	3	2	1	19.5312	0	0	0	0	0	0	39.1429	3300	0	0	0
1005	2	4	4	1	0	20.4444	0	0	0	0	0	0	39.2857	3000	0	0	0
1006	4	5	2	2	0	22.2137	0	0	1	0	0	1	36.7143	2400	0	0	0
1007	2	5	2	2	0	17.6254	0	0	0	0	0	0	39.8571	3400	0	0	0
1008	4	4	5	2	0	23.5078	0	0	0	0	0	0	37.7143	4000	1	0	0
1009	2	5	2	3	1	17.5146	0	0	0	0	0	0	39.2857	3200	0	0	0
1010	2	5	2	2	0	17.0656	0	0	0	0	0	0	38.5714	3400	0	0	0
1011	1	3	4	2	1	20.8117	0	0	0	0	0	0	40.4286	3000	0	0	0
1012	2	4	4	1	0	22.2656	0	0	0	0	1	0	39.2857	3600	0	0	0
1013	2	5	7	2	0	20.8209	0	0	0	0	0	0	40.8571	4000	0	0	0
1014	2	4	3	2	0	18.7305	0	0	0	0	0	0	38.7143	3000	0	0	0
1015	3	5	1	2	0	23.9361	0	0	0	0	1	0	38.4286	4100	0	0	0
1016	2	3	7	1	0	20.1348	0	0	0	0	0	0	40.2857	3200	0	0	0
1017	2	5	1	2	0	24.5577	0	0	0	0	0	0	39.7143	3400	0	0	0
1018	2	5	3	2	0	20.5442	0	0	0	0	0	0	36.7143	2800	0	0	0
1019	2	4	6	2	0	19.6283	0	0	0	0	0	0	32.5714	2000	0	0	0
1020	2	5	1	2	0	19.5312	0	0	0	0	0	0	39.5714	3500	0	0	0
1021	2	4	2	2	0	23.4375	0	0	0	0	0	0	39.8571	3700	1	0	0
1022	2	4	2	1	0	19.563	0	0	0	0	0	0	38.2857	3300	0	0	0
1023	2	5	1	1	0	17.4044	0	0	0	0	0	0	40.2857	2600	0	0	0
1024	2	4	7	2	0	20.3428	0	0	0	0	1	0	40.5714	2700	1	0	0
1025	2	5	2	2	0	17.0529	0	0	0	0	0	1	40.1429	3000	1	0	0
1026	2	4	3	2	0	18.6667	0	0	0	0	0	0	41	3900	1	0	0
1027	2	4	4	1	1	21.4844	0	0	0	0	0	0	34.8571	2400	1	1	1
1028	3	4	3	3	0	18.8271	0	0	0	0	0	0	41.1429	4200	0	0	0
1029	2	4	3	1	0	16.8574	0	0	0	0	0	0	38.1429	3100	1	0	0
1030	2	4	3	1	0	23.1111	0	0	0	0	0	0	39	3300	0	0	0
1031	2	5	2	2	0	17.2737	0	0	0	0	0	1	39	3400	0	0	0
1032	2	4	2	1	0	19.8641	0	0	0	0	0	0	39.2857	3000	0	0	0
1033	2	5	2	1	0	20.3125	0	0	0	0	1	0	36.1429	2500	0	0	0
1034	1	3	7	1	1	18.9386	0	0	0	0	0	0	38.7143	3300	0	0	0
1035	3	2	4	1	1	22.0603	0	0	0	0	0	0	39.8571	3200	1	0	0
1036	2	4	2	2	0	21.3333	0	0	0	0	0	0	40	3800	0	0	0
1037	2	5	5	2	1	17.3828	0	0	0	0	0	0	37.2857	2700	0	0	0
1038	3	5	5	3	0	21.7047	0	0	0	0	1	0	39	4000	1	0	0
1039	2	5	2	1	1	19.8791	0	0	0	0	0	0	40.1429	3500	1	0	0
1040	2	4	3	1	1	21.2279	0	0	0	0	0	0	38.4286	3400	1	0	0
1041	2	4	8	2	0	24.3496	0	0	0	0	0	0	40	3500	0	0	0
1042	2	4	2	2	1	18.591	0	0	0	0	0	0	33.5714	2000	0	0	0
1043	2	5	2	1	0	21.5045	0	0	0	0	0	0	37.7143	3000	1	0	0
1044	2	5	6	2	1	21.8314	0	0	0	0	0	0	40.2857	3200	0	0	0
1045	3	4	2	3	0	25.2712	1	0	0	0	1	0	40.1429	3600	0	0	0
1046	2	5	6	2	0	18.8189	0	0	0	0	0	0	39.5714	3800	0	0	0
1047	1	4	6	2	0	16.1843	0	0	0	0	0	0	40	3300	0	0	0
1048	2	5	6	1	1	24.3418	0	0	0	0	0	0	38.7143	3300	0	0	0
1049	3	4	3	1	1	18.7962	0	0	0	0	0	0	39.1429	2200	0	0	0
1050	2	5	7	2	1	20.0288	0	0	0	0	0	0	39.8571	3500	0	0	0
1051	2	3	5	1	0	19.6506	0	0	0	0	0	0	40	3500	1	0	1
1052	2	5	1	3	0	21.7047	0	0	0	0	1	0	39.1429	3000	1	0	1
1053	2	5	1	2	0	20.8117	0	0	0	0	1	0	41.2857	3300	1	0	0
1054	2	5	1	2	0	18.1955	0	0	0	0	0	0	40	3600	1	0	0
1055	2	5	2	2	0	17.4818	0	0	0	0	0	0	36.8571	2500	0	0	0
1056	2	5	3	1	1	20.8117	0	0	0	0	0	0	39.8571	3700	1	0	0
1057	3	4	3	3	0	23.5304	0	0	0	0	1	0	40.2857	3300	0	0	0
1058	3	5	1	2	1	22.2222	0	0	0	0	0	0	37.8571	3800	1	0	0
1059	2	5	1	3	0	18.026	0	0	0	0	0	0	40.8571	3600	0	0	0
1060	2	5	1	2	0	21.875	0	0	0	0	0	0	38.4286	3500	1	0	0
1061	4	4	3	3	1	25.6312	0	0	0	0	0	0	37	3300	0	0	0
1062	3	3	3	1	0	23.8054	0	0	0	0	0	1	39.1429	3800	1	1	0
1063	3	5	1	2	1	19.1001	0	0	0	0	1	0	39.8571	3050	0	0	0
1064	2	5	1	2	0	19.6506	0	0	0	0	0	0	38	3100	0	0	0
1065	2	4	2	1	0	16.8663	0	0	0	0	0	0	41.5714	3300	0	0	0
1066	2	5	6	2	0	17.5781	0	0	0	0	0	0	39	2700	0	0	0
1067	4	3	3	1	0	21.7778	0	0	0	0	1	0	38.7143	2800	0	0	0
1068	2	3	3	1	0	18.6667	0	0	0	0	0	0	38.8571	3500	1	0	0
1069	2	4	7	2	1	22.3082	0	0	0	0	0	0	40.2857	3500	0	0	0
1070	2	5	1	3	0	19.3962	0	0	0	0	0	1	38.2857	3200	0	0	0
1071	2	5	1	2	0	22.0703	0	0	0	0	0	0	38.8571	3800	1	0	1
1072	4	3	2	1	0	25.3333	0	0	0	0	0	0	39.7143	3600	0	0	0
1073	3	3	2	1	1	18.902	0	0	0	0	0	0	39.1429	2900	0	0	0
1074	3	4	3	1	0	27.3034	0	0	0	0	0	0	39.1429	3400	0	0	0
1075	3	4	5	2	1	22.8928	0	0	0	0	1	0	39.1429	3100	1	0	0
1076	2	5	1	3	1	21.0254	0	0	0	0	0	0	40.8571	3700	0	0	0
1077	1	4	3	3	1	17.4044	0	0	0	0	0	0	40.7143	2900	1	0	0
1078	2	5	5	3	0	18.026	0	1	0	0	0	1	40.4286	3300	0	0	0
1079	2	4	2	2	1	19.9219	0	0	1	1	0	0	38.1429	2800	0	0	0
1080	2	5	4	2	1	18.7328	0	0	0	0	0	0	40.1429	3700	0	0	0
1081	2	3	3	1	0	21.436	0	0	0	0	0	0	40.2857	3600	0	0	0
1082	2	5	2	3	1	21.8787	0	1	0	0	0	1	38.4286	3600	0	0	0
1083	4	4	3	1	0	21.0828	0	0	0	0	0	0	37.7143	3200	0	0	0
1084	2	4	2	1	1	19.1001	0	0	0	0	0	0	39.7143	3200	1	0	0
1085	2	4	3	3	1	21.1621	0	0	0	0	0	0	39.2857	3000	0	0	1
1086	3	4	2	2	0	21.229	0	0	0	0	1	0	39.2857	4000	1	0	0
1087	1	4	5	2	0	20.5688	0	0	0	0	0	0	41.2857	3600	0	0	0
1088	2	5	2	1	1	21.4844	0	0	0	0	0	0	38	2800	0	0	0
1089	2	5	2	2	0	18.2262	0	0	0	0	0	0	40.5714	3600	0	0	0
1090	2	5	5	2	1	19.4734	0	0	0	0	0	0	40.1429	3200	1	0	0
1091	2	5	5	2	0	22.719	0	0	0	0	0	0	40.2857	3600	0	0	0
1092	2	4	8	2	0	16.9922	0	0	0	0	1	0	40.2857	3300	1	0	1
1093	2	4	2	2	1	19.5556	0	0	0	0	0	0	40	3000	0	0	0
1094	2	5	1	2	0	20.3954	0	0	0	0	0	0	40	3500	0	0	0
1095	2	5	5	1	0	18.662	0	0	0	0	0	1	41	3000	0	0	0
1096	1	3	7	1	0	19.1467	0	0	0	0	0	0	39	3200	1	0	0
1097	4	4	5	1	1	27.5482	0	0	0	0	1	0	39.4286	3400	0	0	0
1098	2	3	4	2	0	22.3703	0	0	0	0	0	0	38.4286	3300	1	0	0
1099	2	4	3	2	0	22.6562	0	0	1	0	0	0	39.1429	3900	0	0	0
1100	2	4	2	2	1	17.5278	0	0	0	0	0	0	39.5714	3400	0	0	0
1101	2	5	5	2	0	22.6667	0	0	0	0	0	0	41	3800	0	0	0
1102	2	4	7	3	0	21.3382	0	0	0	0	1	0	38.2857	3100	0	0	0
1103	3	5	8	1	0	17.4818	0	0	0	0	0	0	39	3600	0	0	1
1104	2	4	5	1	1	19.052	0	0	0	0	0	0	37.5714	3000	0	0	0
1105	2	3	3	1	0	19.3962	0	0	0	0	0	0	39.7143	2900	0	0	0
1106	2	5	2	2	0	23.4952	0	0	0	0	1	0	39.4286	3300	0	0	0
1107	2	5	1	2	0	17.0392	0	0	0	0	1	0	39.4286	3200	0	0	0
1108	2	4	3	2	0	18.6667	0	0	0	0	0	0	39	3200	1	0	0
1109	1	3	3	1	0	16.2234	0	0	0	0	0	0	39.8571	3200	0	0	0
1110	2	4	2	2	1	18.3594	0	0	0	0	0	0	41.2857	3000	0	0	0
1111	3	5	1	2	0	19.2234	0	0	0	0	1	0	39.1429	3500	0	0	0
1112	1	4	2	2	1	18.9036	0	0	0	0	0	0	39.7143	3300	1	0	0
1113	3	4	1	1	0	28.4444	0	0	0	0	0	0	40	3700	0	0	0
1114	4	5	3	2	0	26.2985	0	0	0	0	1	0	37.5714	4200	1	0	0
1115	3	3	5	1	0	20.8889	0	0	0	0	0	0	39.5714	3100	1	0	1
1116	2	3	3	3	0	28.8889	0	0	0	0	0	0	35.1429	1700	0	0	0
1117	2	4	2	2	0	17.7778	0	0	0	0	0	0	38.8571	3400	0	0	0
1118	2	4	3	1	1	25.3391	0	0	0	0	0	0	38.8571	3300	0	0	0
1119	2	4	3	1	0	17.7344	0	0	0	0	0	0	40.1429	3300	0	0	0
1120	2	3	8	1	0	21.2084	0	0	0	0	1	0	39.8571	3400	0	0	0
1121	2	5	5	2	0	23.3091	0	0	0	0	0	1	38.8571	3700	0	0	0
1122	4	3	2	1	0	22.4766	0	0	0	0	0	0	38.8571	3000	0	0	0
1123	1	4	6	2	0	21.2279	0	0	0	0	0	0	40.5714	3800	0	0	0
1124	2	5	2	3	0	19.9219	0	0	0	0	0	0	33.4286	2300	0	0	0
1125	2	4	3	1	0	23.3355	0	0	0	0	0	1	39.8571	3400	0	0	0
1126	2	5	3	2	1	18.026	0	0	0	0	0	0	41.7143	3300	0	0	0
1127	2	4	4	3	1	20.9321	0	0	0	0	0	0	40.4286	4000	0	0	0
1128	2	5	2	2	1	18.9866	0	0	0	0	0	1	38.8571	3200	0	0	0
1129	2	4	6	1	1	18.8649	0	0	0	0	0	0	41.2857	3400	0	0	0
1130	2	4	8	2	0	18.7888	0	0	0	0	0	0	37.8571	3000	0	0	0
1131	3	3	4	1	0	24.7475	0	0	0	0	1	0	37	3000	0	0	0
1132	1	4	6	2	0	18.4265	0	0	0	0	0	0	38	2800	0	0	0
1133	2	3	5	2	1	19.5312	0	0	0	0	0	0	38	3600	0	0	0
1134	2	5	3	2	1	21.5019	0	0	0	0	0	0	38	3700	0	0	1
1135	2	5	1	3	1	21.1111	0	0	0	0	0	0	40.5714	4300	0	0	0
1136	2	5	1	2	0	19.7777	0	0	0	0	0	0	39.5714	3500	0	0	0
1137	4	4	2	2	1	21.2084	0	0	0	0	1	1	37.7143	2500	0	0	0
1138	2	5	2	2	0	19.6506	0	0	0	0	0	0	40	3500	1	0	0
1139	2	4	3	2	0	19.1406	0	0	0	0	1	0	39.2857	3100	0	0	0
1140	2	4	4	1	0	21.7778	0	0	0	0	0	0	38.1429	3200	0	0	0
1141	2	4	3	1	0	23.9224	0	0	0	0	1	0	39	3300	1	0	0
1142	2	5	4	2	1	18.591	0	0	0	0	0	0	38.8571	3300	0	0	0
1143	3	3	3	1	0	20.7031	0	0	1	0	0	0	40.2857	3600	0	0	0
1144	2	3	3	1	0	19.025	0	0	0	0	0	0	39.4286	3500	0	0	1
1145	2	3	3	2	1	19.9792	0	0	0	0	0	0	41.8571	3900	1	0	0
1146	2	4	3	1	1	19.9792	0	0	0	1	0	0	37.5714	2600	0	0	0
1147	2	3	5	1	0	28.9062	0	0	0	0	0	1	38.1429	3000	0	0	0
1148	4	4	2	2	0	20.8889	0	0	0	0	1	1	39.4286	3200	0	0	0
1149	4	3	5	1	1	23.1111	0	0	0	0	0	1	41.4286	3500	0	0	0
1150	2	4	3	1	0	19.0677	0	0	0	0	0	0	38.8571	3100	0	0	0
1151	2	5	3	1	1	19.8141	0	0	0	0	0	0	40	3500	0	0	1
1152	2	4	2	1	0	23.4337	0	0	0	0	0	0	41.1429	3900	0	0	0
1153	2	4	3	1	1	17.9688	0	0	0	0	0	0	39.7143	3200	0	0	0
1154	2	5	4	2	0	16.0156	0	0	0	0	0	0	39.4286	3600	0	0	0
1155	3	3	4	1	0	19.3962	0	0	0	0	1	0	39.2857	3100	0	0	0
1156	3	3	5	1	0	19.563	0	0	0	0	1	0	37	3300	0	0	0
1157	2	4	3	2	0	24.3496	0	0	0	0	1	0	40.1429	3800	1	0	0
1158	2	4	3	2	0	19.5312	0	0	0	0	1	0	41	4100	0	0	0
1159	3	3	3	3	0	22.6562	0	0	1	0	0	0	40.5714	3000	0	0	0
1160	2	5	7	1	0	19.1001	0	0	0	0	0	0	39.4286	2800	0	0	0
1161	2	4	3	1	0	18.1787	0	0	0	0	0	0	38.2857	3200	1	0	0
1162	1	3	7	1	1	18.3655	0	0	0	0	0	0	40	3800	0	0	0
1163	2	4	3	1	0	20	0	0	0	0	0	0	38.8571	2900	0	0	0
1164	2	4	3	1	0	18.6667	0	0	0	0	0	0	39.7143	3900	0	0	0
1165	2	3	3	1	0	20.8117	0	0	0	0	1	0	40.7143	3200	0	0	0
1166	2	4	5	1	0	17.9982	0	0	0	0	0	1	39.5714	3100	0	0	1
1167	3	4	3	1	0	24.7768	0	0	0	0	0	0	41.2857	3900	0	0	1
1168	2	5	5	2	0	17.7999	0	0	0	0	0	0	38.4286	2600	0	0	0
1169	2	5	3	2	0	20.7008	0	0	0	0	0	0	37.2857	3100	0	0	0
1170	2	4	5	1	1	21.0828	0	0	0	0	0	0	39.8571	3500	1	1	0
1171	2	5	3	1	0	17.3333	0	0	0	0	0	0	39.7143	3000	0	0	1
1172	2	4	3	1	1	23.1911	0	0	0	0	1	0	40	3300	0	0	0
1173	2	4	5	1	1	19.2277	0	0	0	0	0	0	39.2857	2800	1	0	0
1174	2	3	3	1	0	17.1045	0	0	0	0	0	0	39.8571	2800	1	0	1
1175	2	5	3	2	0	18.5547	0	0	0	0	0	0	40.1429	3100	1	0	0
1176	2	4	3	2	0	21.4844	0	0	0	0	0	0	40.4286	3000	0	0	0
1177	2	5	2	2	1	23.2335	0	0	0	0	0	0	36	2300	0	0	0
1178	3	3	3	2	1	19.1746	0	0	0	0	0	0	38	2000	1	0	0
1179	2	5	5	2	0	19.052	0	0	0	0	0	0	40.4286	3700	1	0	0
1180	2	3	5	2	0	21.299	0	0	0	0	1	1	39.1429	3200	0	0	0
1181	3	4	5	2	1	21.9076	0	0	0	0	0	0	39.2857	3500	1	0	0
1182	2	5	5	2	1	19.5312	0	0	0	0	0	0	41.2857	3300	1	0	0
1183	2	4	3	2	0	20.6035	0	0	0	0	1	0	41.1429	3600	0	0	0
1184	2	3	3	1	1	24.2382	0	0	0	0	0	0	41	3500	0	0	0
1185	2	5	3	3	0	18.2222	0	0	0	0	0	0	39.5714	3600	1	0	1
1186	2	4	3	3	1	17.7778	0	0	0	0	0	0	39.7143	3200	1	0	0
1187	2	4	2	1	1	17.7734	0	0	0	0	0	1	38.1429	3400	0	0	0
1188	2	4	3	2	1	18.5494	0	0	0	0	0	0	44	3300	1	0	0
1189	2	4	2	2	1	17.2584	0	0	0	0	1	0	40	2900	0	0	0
1190	3	4	5	3	1	21.2084	0	0	0	1	0	0	39.1429	3200	1	0	0
1191	2	5	3	2	0	18.9164	0	0	0	0	0	0	40.2857	3700	0	0	0
1192	2	5	2	2	0	20.2913	0	0	0	0	1	0	40.4286	2700	0	0	0
1193	2	4	2	2	1	19.7239	0	0	0	0	0	1	39.8571	3800	0	0	0
1194	2	5	2	2	0	19.0677	0	0	0	0	0	0	39.7143	3200	0	0	0
1195	2	5	3	1	0	20.4444	0	0	0	0	0	0	31.8571	1800	0	0	0
1196	2	4	1	2	0	20.7031	0	0	0	0	1	0	40.4286	4000	0	0	0
1197	2	3	5	1	1	27.3399	0	0	0	0	0	0	38.8571	3400	0	0	0
1198	3	4	4	1	0	22.4323	0	0	0	0	1	0	39.7143	3500	0	0	0
1199	1	4	3	2	0	19.313	0	0	0	0	0	0	39.1429	3000	1	0	1
1200	2	5	2	2	0	17.7459	0	0	0	0	0	0	41.1429	3000	0	0	0
1201	2	5	1	2	0	24.6094	0	0	0	0	0	0	38.2857	3000	1	0	0
1202	2	5	2	3	0	19.3337	0	0	0	0	0	0	42	3150	1	0	0
1203	2	5	3	3	0	21.3675	0	0	0	0	0	0	39.1429	3300	1	0	0
1204	2	5	1	2	0	19.563	0	0	0	0	0	0	40.4286	3800	1	0	1
1205	3	3	4	1	0	20.2222	0	0	0	0	0	0	39.7143	2900	0	0	0
1206	2	5	2	2	0	21.9261	0	0	0	0	0	0	43.5714	3300	0	0	0
1207	2	5	1	3	0	19.1478	0	0	0	0	0	0	38.8571	3500	1	0	0
1208	2	5	3	1	0	18.5178	0	0	0	0	0	0	40	3900	1	0	1
1209	2	4	2	2	0	21.3675	0	0	0	1	0	0	38.7143	3000	0	0	0
1210	2	5	6	3	1	17.9688	0	0	0	0	0	0	36.2857	1400	0	0	0
1211	1	5	6	2	0	18.3143	0	0	0	0	0	0	40	2700	1	0	0
1212	1	4	5	2	0	18.2899	0	0	0	0	0	0	39.7143	3000	0	0	0
1213	2	4	2	2	0	20.1348	0	0	0	0	0	1	39.8571	3000	0	0	0
1214	2	5	1	3	0	18.8189	0	0	0	0	0	0	38.8571	3200	0	0	0
1215	3	5	2	2	0	18.026	0	0	0	0	0	0	39.5714	3400	0	0	0
1216	2	4	3	1	0	17.0392	0	0	0	0	1	0	40.7143	3200	1	0	0
1217	2	4	4	1	0	19.7778	0	0	0	0	1	1	41.5714	3500	1	0	1
1218	2	4	4	1	1	20.6905	0	0	0	0	0	0	39.8571	3400	0	0	0
1219	2	4	5	3	0	20.1951	0	0	0	0	0	0	40	3900	1	0	0
1220	2	5	2	2	0	18.902	0	0	0	0	0	0	40.5714	3500	0	0	0
1221	3	4	3	1	1	21.7778	0	0	0	0	1	0	42	2800	0	0	0
1222	3	4	5	2	0	24.974	0	0	0	0	0	0	41.1429	3700	1	0	1
1223	3	3	5	2	0	19.8178	0	0	0	0	1	0	36.1429	2500	0	0	0
1224	2	4	5	2	1	20.8325	0	0	0	0	0	0	39.4286	3200	1	0	1
1225	2	5	7	2	1	22.1003	0	0	0	0	1	0	41.2857	3600	1	0	0
1226	4	3	3	3	0	26.1719	0	0	0	0	0	0	38.4286	3200	1	0	1
1227	4	3	8	2	0	23.1111	0	0	0	0	0	0	39.2857	3400	0	0	0
1228	3	3	8	2	0	22.6667	0	0	0	0	0	0	39.8571	3200	1	0	1
1229	2	5	1	2	0	21.2306	0	0	0	0	0	0	40	3800	0	0	0
1230	2	4	3	2	0	19.0677	0	0	0	0	0	0	38.1429	2700	1	0	0
1231	2	5	3	2	0	22.5466	0	0	0	0	0	0	38.8571	3500	0	0	0
1232	4	3	5	3	0	19.2277	0	0	0	0	0	1	37.2857	2800	0	0	0
1233	2	4	2	1	0	21.6441	0	0	0	0	0	0	37.8571	3200	0	0	0
1234	2	5	2	2	0	17.9688	0	0	0	0	0	0	40.8571	2800	0	0	0
1235	2	5	1	2	0	18.6454	0	0	0	0	0	0	39.4286	3100	0	0	1
1236	2	5	7	2	0	18.5178	0	0	0	0	0	0	40.7143	3400	0	0	0
1237	2	4	4	2	0	18.0662	0	0	0	0	1	0	39.8571	3500	0	0	0
1238	1	4	7	2	0	21.7865	0	0	0	0	1	0	40	2900	1	0	0
1239	2	5	3	2	0	17.3134	0	0	0	0	0	0	38.8571	2600	1	0	0
1240	2	3	5	2	0	19.2277	0	0	1	1	0	1	35.8571	1700	0	0	0
1241	2	4	4	1	0	20.6612	0	0	0	0	0	0	39.1429	3400	0	0	0
1242	3	5	2	1	1	20.7185	0	0	0	0	0	0	40	3300	0	0	0
1243	2	4	2	2	0	21.7784	0	0	0	0	0	0	39.2857	3400	0	0	0
1244	4	3	5	2	0	22.3703	0	0	0	0	1	1	39.7143	2800	0	0	0
1245	2	4	2	1	0	19.9792	0	0	0	0	0	0	37.4286	2700	0	0	0
1246	3	4	2	1	0	21.7778	0	0	0	0	0	1	40.5714	3200	0	0	0
1247	2	4	2	3	0	21.6441	0	0	0	0	1	0	41.7143	3700	0	0	0
1248	2	5	1	3	0	23.4236	0	0	0	0	0	0	40.7143	3500	0	0	0
1249	2	5	1	2	0	21.6441	0	0	0	0	0	0	37.5714	3000	1	0	0
1250	2	4	3	1	0	17.2879	0	0	0	0	0	0	39.8571	3500	0	0	0
1251	2	5	1	2	0	18.2857	0	0	0	0	0	0	41	3000	0	0	0
1252	2	4	4	1	0	23.1405	0	0	0	0	0	0	41	4200	1	0	1
1253	2	4	4	1	0	18.0332	0	0	0	0	0	0	40.2857	2600	0	0	1
1254	2	5	4	3	0	22.0317	0	0	0	0	0	0	39.5714	3600	0	0	0
1255	2	5	2	2	1	20.2395	0	0	0	0	0	0	40	3800	0	0	0
1256	2	4	4	2	1	19.4772	0	0	0	0	0	0	29.8571	3500	1	0	1
1257	2	4	3	2	1	19.4772	0	0	0	0	0	0	40.2857	4200	1	0	0
1258	2	5	2	3	0	20.6905	0	0	0	0	0	0	36.7143	2100	1	0	0
1259	3	5	3	3	0	21.4249	0	0	0	0	1	0	38.8571	3900	1	0	1
1260	2	5	2	2	0	17.3604	0	0	0	0	0	0	37.2857	3000	0	0	0
1261	2	5	6	2	1	20.3125	0	0	0	0	0	0	39	3300	0	0	0
1262	2	5	1	2	0	17.3333	0	0	0	0	0	0	40.8571	3700	0	0	0
1263	2	4	3	2	0	20.3428	0	0	0	0	0	0	37.5714	2700	0	0	0
1264	2	5	2	2	0	20.7666	0	0	0	0	0	0	36.8571	2200	1	0	1
1265	2	5	3	2	1	21.5019	0	0	0	0	0	0	40.7143	3400	1	0	0
1266	2	4	3	1	0	22.4444	0	0	0	0	0	0	39.4286	2800	0	0	0
1267	3	4	3	1	0	21.4536	0	0	0	0	0	0	38.7143	3100	0	0	0
1268	4	2	4	2	0	21.7784	0	0	0	0	1	1	39.2857	2800	1	0	0
1269	3	4	1	2	0	20.6612	0	0	0	0	0	0	39.8571	3000	0	0	0
1270	2	4	1	2	1	22.2137	0	0	0	0	0	0	38.1429	2500	1	0	0
1271	2	5	1	2	1	21.9364	0	0	0	0	0	0	40.4286	3900	0	0	0
1272	3	5	1	2	1	22.8928	0	0	0	0	1	1	40.4286	3600	1	0	0
1273	2	3	4	2	0	18.9736	0	0	0	0	0	1	40.2857	3300	0	0	0
1274	2	5	5	2	0	20.5442	0	0	0	0	0	1	28.1429	2400	1	1	0
1275	3	5	3	1	1	20	0	0	0	0	1	0	38.7143	3000	0	0	0
1276	3	2	4	1	1	22.0317	0	0	0	0	1	0	40.5714	3900	0	0	0
