# Supplementary material for: Association between Intimate Partner Violence during Pregnancy and Adverse Pregnancy Outcomes in Vietnam: A Prospective Cohort Study
Source: PLoS One. 2016 Sep 15;11(9):e0162844. doi: 10.1371/journal.pone.0162844 (PMC5025080; doi:10.1371/journal.pone.0162844)
Supplement: S2 File — (XLSX) [file pone.0162844.s002.xlsx]

## Sheet: Sheet1
Variable	Label	Value	Coding
id	number
q1	age groups	1	17-19 years old
		2	20-29 years old
		3	30-34 years old
		4	≥ 35 years old
q2	Education	1	Less than high school
		2	High school
		3	Above high school
q3	Occupation	1	Employee
		2	Worker
		3	Farmer
		4	Other
q4	quintile	1	Low
		2	Midle
		3	High
q5	Anaemia	1	Yes
		0	No
q6	BMI
q7	Smoking during pregnacy	1	Yes
		0	No
q8	Drinking Alcohol/Beer during pregnacy	1	Yes
		0	No
q9	Previous preterm birth	1	Yes
		0	No
q10	Previous low birth weight	1	Yes
		0	No
q11	Miscarriages	1	Yes
		0	No
q12	Still birth	1	Yes
		0	No
q13	Weeks pregnant
q14	Weight of infant (g)
q15	Exposed to emotional violence during pregnacy	1	Yes
		0	No
q16	Exposed to physical violence during pregnacy	1	Yes
		0	No
q17	Exposed to sexual violence during pregnacy	1	Yes
		0	No
